# Supplementary material for: 1-(3,5-Dimethyl­phen­yl)-2-(4-fluoro­phen­yl)-1H-phenanthro[9,10-d]imidazole
Source: Acta Crystallogr Sect E Struct Rep Online. 2013 Feb 9;69(Pt 3):o367. doi: 10.1107/S1600536813003486 (PMC3588452; doi:10.1107/S1600536813003486)
Supplement: Supplementary file 1 [file e-69-0o367-sup1.cif]

##############################################################################
#                                                                            #
# This CIF contains the data in a paper accepted for publication in          #
# Acta Crystallographica Section E. It conforms to the requirements of       #
# Notes for Authors for Acta Crystallographica Section E, and has been       #
# peer reviewed under the auspices of the IUCr Commission on Journals.       #
#                                                                            #
# Full details of the Crystallographic Information File format               #
# are given in the paper "The Crystallographic Information File (CIF):       #
# a New Standard Archive File for Crystallography" by S. R. Hall, F. H.      #
# Allen and I. D. Brown [Acta Cryst. (1991), A47, 655-685].                  #
#                                                                            #
# The current version of the core CIF dictionary is obtainable from          #
# ftp://ftp.iucr.org/pub/cif_core.dic.                                       #
#                                                                            #
# Software is freely available for graphical display of the structure(s)     #
# in this CIF. For information consult the CIF software page                 #
# http://www.iucr.org/resources/cif/software.                                #
#                                                                            #
# This file may be used for bona fide research purposes within the           #
# scientific community so long as proper attribution is given to the journal # 
# article from which it was obtained.                                        #
#                                                                            #
##############################################################################
data_global
_audit_creation_method     '<i>PLATON</i> <TABLE ACC> option'
_journal_date_recd_electronic     2013-01-04
_journal_date_accepted     2013-02-04
_journal_name_full     'Acta Crystallographica, Section E'
_journal_year     2013
_journal_volume     69
_journal_issue      3
_journal_page_first     o367
_journal_page_last     o367
_journal_paper_category     QO
_journal_paper_doi     10.1107/S1600536813003486
_journal_coeditor_code     RK2393
_publ_contact_author_name     'P.Sakthivel'
_publ_contact_author_address
;
Department of Physics
Urumu Dhanalakshmi College
Tiruchirappalli 620 019
India
;
_publ_contact_author_email     'sakthi2udc@gmail.com'
_publ_contact_author_fax     '+91 0431 2531669'
_publ_contact_author_phone     '+91 0431 2514319'
_publ_section_title
;\
1-(3,5-Dimethylphenyl)-2-(4-fluorophenyl)-1<i>H</i>-phenanthro[9,10-<i>d</i>]\
imidazole
;
loop_
    _publ_author_name
    _publ_author_address
    'R. Sathishkumar'
;
Department of Chemistry
Annamalai University
Annamalainagar 608 002
India
;
    'T. Mohandas'
;
Shri Angalamman College of Engineering and Technology
Siruganoor
Tiruchirappalli 621 105
India
;
    'P. Sakthivel'
;
Department of Physics
Urumu Dhanalakshmi College
Tiruchirappalli 620 019
India
;
    'J. Jayabharathi'
;
Department of Chemistry
Annamalai University
Annamalainagar 608 002
India
;
data_I
_chemical_name_systematic
;\
1-(3,5-Dimethylphenyl)-2-(4-fluorophenyl)-1<i>H</i>-\
phenanthro[9,10-<i>d</i>]imidazole
;
_chemical_name_common     ?
_chemical_formula_moiety     'C29 H21 F N2'
_chemical_formula_sum     'C29 H21 F N2'
_chemical_formula_iupac     'C29 H21 F N2'
_chemical_formula_weight     416.48
_chemical_melting_point     ?
_symmetry_cell_setting     monoclinic
_symmetry_space_group_name_H-M     'P 21/n'
_symmetry_space_group_name_Hall     '-P 2yn'
loop_
    _symmetry_equiv_pos_site_id
    _symmetry_equiv_pos_as_xyz
    1 x,y,z
    2 1/2-x,1/2+y,1/2-z
    3 -x,-y,-z
    4 1/2+x,1/2-y,1/2+z
_cell_length_a     8.5680(2)
_cell_length_b     10.6070(3)
_cell_length_c     23.6900(6)
_cell_angle_alpha     90
_cell_angle_beta     93.8990(10)
_cell_angle_gamma     90
_cell_volume     2147.98(10)
_cell_formula_units_Z     4
_cell_measurement_reflns_used     6884
_cell_measurement_theta_min     2.5805
_cell_measurement_theta_max     25.7975
_cell_measurement_temperature     295(2)
_cell_special_details     ?
_exptl_crystal_description     'Block'
_exptl_crystal_colour     'Colourless'
_exptl_crystal_size_max     0.30
_exptl_crystal_size_mid     0.20
_exptl_crystal_size_min     0.20
_exptl_crystal_size_rad     ?
_exptl_crystal_density_diffrn     1.288
_exptl_crystal_density_meas     ?
_exptl_crystal_density_method     'Not measured'
_exptl_crystal_F_000     872
_exptl_absorpt_coefficient_mu     0.081
_exptl_absorpt_correction_type     multi-scan
_exptl_absorpt_process_details     '(<i>SADABS</i>; Bruker, 2008)'
_exptl_absorpt_correction_T_min     0.9520
_exptl_absorpt_correction_T_max     0.9949
_exptl_special_details     ?
_diffrn_ambient_temperature     295(2)
_diffrn_radiation_type     'MoK\a'
_diffrn_radiation_wavelength     0.71073
_diffrn_radiation_source     'fine-focus sealed tube'
_diffrn_radiation_monochromator     'graphite'
_diffrn_measurement_device_type     'Bruker Kappa APEXII CCD'
_diffrn_measurement_method     '\w- and \f-scans'
_diffrn_detector_area_resol_mean     ?
_diffrn_reflns_number     19934
_diffrn_reflns_av_R_equivalents     0.0335
_diffrn_reflns_av_sigmaI/netI     0.0235
_diffrn_reflns_theta_min     2.10
_diffrn_reflns_theta_max     25.00
_diffrn_reflns_theta_full     25.00
_diffrn_measured_fraction_theta_max     0.999
_diffrn_measured_fraction_theta_full     0.999
_diffrn_reflns_limit_h_min     -10
_diffrn_reflns_limit_h_max     10
_diffrn_reflns_limit_k_min     -12
_diffrn_reflns_limit_k_max     12
_diffrn_reflns_limit_l_min     -28
_diffrn_reflns_limit_l_max     28
_diffrn_reflns_reduction_process     ?
_refine_special_details
;
 Refinement of <i>F</i>^2^ against ALL reflections. The weighted
 <i>R</i>-factor <i>wR</i> and goodness of fit <i>S</i> are based on
 <i>F</i>^2^, conventional <i>R</i>-factors <i>R</i> are based on <i>F</i>,
 with <i>F</i> set to zero for negative <i>F</i>^2^. The threshold expression
 of <i>F</i>^2^ > \s(<i>F</i>^2^) is used only for calculating
 <i>R</i>-factors(gt) <i>etc</i>. and is not relevant to the choice of
 reflections for refinement. <i>R</i>-factors based on <i>F</i>^2^ are
 statistically about twice as large as those based on <i>F</i>, and
 <i>R</i>-factors based on ALL data will be even larger.
;
_reflns_number_total     3777
_reflns_number_gt     2957
_reflns_threshold_expression     I>2\s(I)
_refine_ls_structure_factor_coef     Fsqd
_refine_ls_matrix_type     full
_refine_ls_R_factor_all     0.0540
_refine_ls_R_factor_gt     0.0387
_refine_ls_wR_factor_gt     0.0969
_refine_ls_wR_factor_ref     0.1091
_refine_ls_goodness_of_fit_ref     1.024
_refine_ls_restrained_S_all     1.024
_refine_ls_number_reflns     3777
_refine_ls_number_parameters     292
_refine_ls_number_restraints     0
_refine_ls_number_constraints     ?
_refine_ls_hydrogen_treatment     constr
_refine_ls_weighting_scheme     calc
_refine_ls_weighting_details
         'calc w=1/[\s^2^(Fo^2^)+(0.0470P)^2^+0.6584P] where P=(Fo^2^+2Fc^2^)/3'
_atom_sites_solution_hydrogens     geom
_atom_sites_solution_primary     direct
_atom_sites_solution_secondary     difmap
_refine_ls_shift/su_max     0.001
_refine_ls_shift/su_mean     0.000
_refine_diff_density_max     0.242
_refine_diff_density_min     -0.151
_refine_ls_extinction_method     '<i>SHELXL97</i> (Sheldrick, 2008)'
_refine_ls_extinction_coef     0.0229(14)
_refine_ls_extinction_expression
                                  'Fc^*^=kFc[1+0.001xFc^2^\l^3^/sin(2\q)]^-1/4^'
_refine_ls_abs_structure_details     ?
_refine_ls_abs_structure_Flack     .
loop_
    _atom_type_symbol
    _atom_type_description
    _atom_type_scat_dispersion_real
    _atom_type_scat_dispersion_imag
    _atom_type_scat_source
    C C 0.0033 0.0016 ' International Tables Vol C Tables 4.2.6.8 and 6.1.1.4'
    H H 0.0000 0.0000 ' International Tables Vol C Tables 4.2.6.8 and 6.1.1.4'
    F F 0.0171 0.0103 ' International Tables Vol C Tables 4.2.6.8 and 6.1.1.4'
    N N 0.0061 0.0033 ' International Tables Vol C Tables 4.2.6.8 and 6.1.1.4'
_computing_data_collection     '<i>APEX2</i> (Bruker, 2008)'
_computing_cell_refinement     '<i>APEX2</i> and <i>SAINT</i> (Bruker, 2008)'
_computing_data_reduction     '<i>SAINT</i> (Bruker, 2008)'
_computing_structure_solution     '<i>SHELXS97</i> (Sheldrick, 2008)'
_computing_structure_refinement     '<i>SHELXL97</i> (Sheldrick, 2008)'
_computing_molecular_graphics     '<i>ORTEP-3 for Windows</i> (Farrugia,  2012)'
_computing_publication_material     '<i>PLATON</i> (Spek, 2009)'
loop_
    _atom_site_type_symbol
    _atom_site_label
    _atom_site_fract_x
    _atom_site_fract_y
    _atom_site_fract_z
    _atom_site_U_iso_or_equiv
    _atom_site_thermal_displace_type
    _atom_site_calc_flag
    _atom_site_refinement_flags
    _atom_site_occupancy
    _atom_site_disorder_assembly
    _atom_site_disorder_group
    F F1 -0.12516(16) -0.11339(12) 0.46971(5) 0.0814(5) Uani . . 1.000 . .
    N N1 -0.17180(15) 0.00029(12) 0.20526(5) 0.0432(4) Uani . . 1.000 . .
    N N2 -0.01474(14) 0.16068(12) 0.23196(5) 0.0397(4) Uani . . 1.000 . .
    C C1 0.13686(19) 0.43494(15) 0.31531(7) 0.0426(5) Uani . . 1.000 . .
    C C2 0.03897(18) 0.35869(15) 0.28130(7) 0.0417(5) Uani . . 1.000 . .
    C C3 0.08624(17) 0.23859(14) 0.26818(6) 0.0384(5) Uani . . 1.000 . .
    C C4 0.22859(18) 0.19160(15) 0.28854(7) 0.0428(5) Uani . . 1.000 . .
    C C5 0.32914(18) 0.26633(16) 0.32246(7) 0.0482(6) Uani . . 1.000 . .
    C C6 0.2809(2) 0.38706(16) 0.33513(7) 0.0486(6) Uani . . 1.000 . .
    C C7 -0.03496(17) 0.16561(14) 0.17341(6) 0.0385(5) Uani . . 1.000 . .
    C C8 0.02988(18) 0.24785(15) 0.13278(7) 0.0424(5) Uani . . 1.000 . .
    C C9 0.1372(2) 0.34535(16) 0.14610(8) 0.0520(6) Uani . . 1.000 . .
    C C10 0.1931(2) 0.41945(19) 0.10496(9) 0.0624(7) Uani . . 1.000 . .
    C C11 0.1435(3) 0.3995(2) 0.04904(9) 0.0740(8) Uani . . 1.000 . .
    C C12 0.0414(3) 0.3043(2) 0.03479(8) 0.0692(8) Uani . . 1.000 . .
    C C13 -0.0186(2) 0.22404(17) 0.07527(7) 0.0504(6) Uani . . 1.000 . .
    C C14 -0.1241(2) 0.12002(17) 0.05928(7) 0.0505(6) Uani . . 1.000 . .
    C C15 -0.1728(3) 0.0935(2) 0.00278(8) 0.0742(8) Uani . . 1.000 . .
    C C16 -0.2694(3) -0.0054(3) -0.01118(9) 0.0833(9) Uani . . 1.000 . .
    C C17 -0.3242(3) -0.0829(2) 0.02974(9) 0.0705(8) Uani . . 1.000 . .
    C C18 -0.2803(2) -0.06043(17) 0.08542(8) 0.0537(6) Uani . . 1.000 . .
    C C19 -0.18058(18) 0.04040(16) 0.10068(7) 0.0442(5) Uani . . 1.000 . .
    C C20 -0.13220(17) 0.06682(14) 0.15854(6) 0.0395(5) Uani . . 1.000 . .
    C C21 -0.09957(18) 0.05819(14) 0.24857(7) 0.0401(5) Uani . . 1.000 . .
    C C22 -0.10644(18) 0.01699(15) 0.30742(7) 0.0412(5) Uani . . 1.000 . .
    C C23 -0.1144(2) -0.11111(16) 0.31864(7) 0.0507(6) Uani . . 1.000 . .
    C C24 -0.1214(2) -0.15484(17) 0.37296(8) 0.0551(6) Uani . . 1.000 . .
    C C25 -0.1211(2) -0.07015(18) 0.41601(7) 0.0542(6) Uani . . 1.000 . .
    C C26 -0.1164(3) 0.05626(19) 0.40719(8) 0.0627(7) Uani . . 1.000 . .
    C C27 -0.1093(2) 0.09943(17) 0.35261(8) 0.0547(6) Uani . . 1.000 . .
    C C28 0.4870(2) 0.2170(2) 0.34406(10) 0.0739(8) Uani . . 1.000 . .
    C C29 0.0858(2) 0.56524(16) 0.33040(8) 0.0557(6) Uani . . 1.000 . .
    H H2 -0.05829 0.38834 0.26736 0.0501 Uiso . . 1.000 . .
    H H4 0.25741 0.10985 0.27959 0.0514 Uiso . . 1.000 . .
    H H6 0.34764 0.43796 0.35778 0.0584 Uiso . . 1.000 . .
    H H9 0.17076 0.35964 0.18372 0.0624 Uiso . . 1.000 . .
    H H10 0.26440 0.48327 0.11457 0.0749 Uiso . . 1.000 . .
    H H11 0.17975 0.45104 0.02102 0.0888 Uiso . . 1.000 . .
    H H12 0.01026 0.29201 -0.00318 0.0830 Uiso . . 1.000 . .
    H H15 -0.13831 0.14452 -0.02578 0.0890 Uiso . . 1.000 . .
    H H16 -0.29900 -0.02076 -0.04906 0.0999 Uiso . . 1.000 . .
    H H17 -0.39033 -0.14989 0.01960 0.0846 Uiso . . 1.000 . .
    H H18 -0.31691 -0.11232 0.11328 0.0644 Uiso . . 1.000 . .
    H H23 -0.11507 -0.16832 0.28888 0.0608 Uiso . . 1.000 . .
    H H24 -0.12626 -0.24089 0.38017 0.0661 Uiso . . 1.000 . .
    H H26 -0.11785 0.11237 0.43731 0.0753 Uiso . . 1.000 . .
    H H27 -0.10636 0.18578 0.34598 0.0656 Uiso . . 1.000 . .
    H H28A 0.49953 0.22771 0.38435 0.1108 Uiso . . 1.000 . .
    H H28B 0.49460 0.12914 0.33495 0.1108 Uiso . . 1.000 . .
    H H28C 0.56759 0.26283 0.32662 0.1108 Uiso . . 1.000 . .
    H H29A 0.02493 0.56122 0.36291 0.0836 Uiso . . 1.000 . .
    H H29B 0.17619 0.61712 0.33882 0.0836 Uiso . . 1.000 . .
    H H29C 0.02357 0.60076 0.29911 0.0836 Uiso . . 1.000 . .
loop_
    _atom_site_aniso_label
    _atom_site_aniso_U_11
    _atom_site_aniso_U_22
    _atom_site_aniso_U_33
    _atom_site_aniso_U_12
    _atom_site_aniso_U_13
    _atom_site_aniso_U_23
    F1 0.1151(10) 0.0821(9) 0.0484(7) -0.0124(7) 0.0160(6) 0.0106(6)
    N1 0.0415(7) 0.0419(8) 0.0456(8) -0.0017(6) -0.0016(6) -0.0019(6)
    N2 0.0403(7) 0.0382(7) 0.0399(7) -0.0021(6) -0.0023(6) -0.0012(6)
    C1 0.0456(9) 0.0402(9) 0.0425(9) -0.0079(7) 0.0076(7) 0.0003(7)
    C2 0.0367(8) 0.0415(9) 0.0468(9) -0.0007(7) 0.0021(7) 0.0017(7)
    C3 0.0359(8) 0.0394(9) 0.0396(8) -0.0042(7) 0.0011(6) 0.0001(7)
    C4 0.0408(9) 0.0404(9) 0.0474(9) 0.0003(7) 0.0042(7) 0.0017(7)
    C5 0.0386(9) 0.0512(10) 0.0539(10) -0.0057(8) -0.0027(8) 0.0066(8)
    C6 0.0463(9) 0.0503(10) 0.0486(10) -0.0156(8) -0.0018(8) -0.0014(8)
    C7 0.0358(8) 0.0382(9) 0.0412(9) 0.0061(7) -0.0005(7) -0.0004(7)
    C8 0.0387(8) 0.0423(9) 0.0464(9) 0.0077(7) 0.0049(7) 0.0021(7)
    C9 0.0512(10) 0.0495(10) 0.0559(11) -0.0006(8) 0.0079(8) 0.0031(8)
    C10 0.0623(12) 0.0551(12) 0.0715(14) -0.0063(9) 0.0171(10) 0.0046(10)
    C11 0.0864(16) 0.0722(14) 0.0662(14) -0.0087(12) 0.0262(12) 0.0136(11)
    C12 0.0818(14) 0.0790(14) 0.0478(11) -0.0010(12) 0.0121(10) 0.0069(10)
    C13 0.0497(10) 0.0559(11) 0.0463(10) 0.0089(8) 0.0084(8) 0.0036(8)
    C14 0.0500(10) 0.0582(11) 0.0430(9) 0.0104(8) 0.0017(8) -0.0030(8)
    C15 0.0824(15) 0.0948(17) 0.0446(11) -0.0068(13) -0.0011(10) -0.0024(11)
    C16 0.0932(17) 0.1064(19) 0.0476(12) -0.0068(15) -0.0140(11) -0.0170(12)
    C17 0.0713(13) 0.0731(14) 0.0644(13) -0.0016(11) -0.0145(11) -0.0180(11)
    C18 0.0517(10) 0.0528(11) 0.0547(11) 0.0040(8) -0.0091(8) -0.0088(8)
    C19 0.0400(9) 0.0462(9) 0.0456(9) 0.0095(7) -0.0025(7) -0.0069(8)
    C20 0.0357(8) 0.0397(9) 0.0426(9) 0.0051(7) -0.0012(7) -0.0015(7)
    C21 0.0368(8) 0.0377(9) 0.0454(9) -0.0010(7) 0.0000(7) -0.0011(7)
    C22 0.0364(8) 0.0428(9) 0.0443(9) -0.0022(7) 0.0023(7) -0.0006(7)
    C23 0.0621(11) 0.0431(10) 0.0467(10) -0.0068(8) 0.0022(8) -0.0040(8)
    C24 0.0676(12) 0.0421(10) 0.0558(11) -0.0066(9) 0.0059(9) 0.0051(8)
    C25 0.0586(11) 0.0606(12) 0.0441(10) -0.0065(9) 0.0093(8) 0.0051(9)
    C26 0.0854(14) 0.0546(12) 0.0503(11) -0.0078(10) 0.0199(10) -0.0104(9)
    C27 0.0706(12) 0.0402(10) 0.0548(11) -0.0014(9) 0.0160(9) -0.0023(8)
    C28 0.0490(11) 0.0698(14) 0.0991(17) -0.0021(10) -0.0219(11) 0.0089(12)
    C29 0.0626(12) 0.0446(10) 0.0609(11) -0.0092(9) 0.0110(9) -0.0070(8)
_geom_special_details
;
 All s.u.'s (except the s.u. in the dihedral angle between two l.s. planes)
 are estimated using the full covariance matrix. The cell s.u.'s are taken
 into account individually in the estimation of s.u.'s in distances, angles
 and torsion angles; correlations between s.u.'s in cell parameters are only
 used when they are defined by crystal symmetry. An approximate (isotropic)
 treatment of cell s.u.'s is used for estimating s.u.'s involving l.s. planes.
;
loop_
    _geom_bond_atom_site_label_1
    _geom_bond_atom_site_label_2
    _geom_bond_site_symmetry_1
    _geom_bond_site_symmetry_2
    _geom_bond_distance
    _geom_bond_publ_flag
    F1 C25 . . 1.355(2) no
    N1 C20 . . 1.3745(19) no
    N1 C21 . . 1.314(2) no
    N2 C3 . . 1.4376(19) no
    N2 C7 . . 1.3871(18) no
    N2 C21 . . 1.380(2) no
    C1 C2 . . 1.384(2) no
    C1 C6 . . 1.387(2) no
    C1 C29 . . 1.500(2) no
    C2 C3 . . 1.379(2) no
    C3 C4 . . 1.374(2) no
    C4 C5 . . 1.386(2) no
    C5 C6 . . 1.385(2) no
    C5 C28 . . 1.507(2) no
    C7 C8 . . 1.438(2) no
    C7 C20 . . 1.370(2) no
    C8 C9 . . 1.405(2) no
    C8 C13 . . 1.420(2) no
    C9 C10 . . 1.364(3) no
    C10 C11 . . 1.380(3) no
    C11 C12 . . 1.363(3) no
    C12 C13 . . 1.406(3) no
    C13 C14 . . 1.460(2) no
    C14 C15 . . 1.403(3) no
    C14 C19 . . 1.405(2) no
    C15 C16 . . 1.363(4) no
    C16 C17 . . 1.378(3) no
    C17 C18 . . 1.368(3) no
    C18 C19 . . 1.401(2) no
    C19 C20 . . 1.433(2) no
    C21 C22 . . 1.466(2) no
    C22 C23 . . 1.387(2) no
    C22 C27 . . 1.384(2) no
    C23 C24 . . 1.373(3) no
    C24 C25 . . 1.359(3) no
    C25 C26 . . 1.358(3) no
    C26 C27 . . 1.377(3) no
    C2 H2 . . 0.9300 no
    C4 H4 . . 0.9300 no
    C6 H6 . . 0.9300 no
    C9 H9 . . 0.9300 no
    C10 H10 . . 0.9300 no
    C11 H11 . . 0.9300 no
    C12 H12 . . 0.9300 no
    C15 H15 . . 0.9300 no
    C16 H16 . . 0.9300 no
    C17 H17 . . 0.9300 no
    C18 H18 . . 0.9300 no
    C23 H23 . . 0.9300 no
    C24 H24 . . 0.9300 no
    C26 H26 . . 0.9300 no
    C27 H27 . . 0.9300 no
    C28 H28A . . 0.9600 no
    C28 H28B . . 0.9600 no
    C28 H28C . . 0.9600 no
    C29 H29A . . 0.9600 no
    C29 H29B . . 0.9600 no
    C29 H29C . . 0.9600 no
loop_
    _geom_angle_atom_site_label_1
    _geom_angle_atom_site_label_2
    _geom_angle_atom_site_label_3
    _geom_angle_site_symmetry_1
    _geom_angle_site_symmetry_2
    _geom_angle_site_symmetry_3
    _geom_angle
    _geom_angle_publ_flag
    C20 N1 C21 . . . 105.06(13) no
    C3 N2 C7 . . . 127.18(12) no
    C3 N2 C21 . . . 126.16(12) no
    C7 N2 C21 . . . 106.41(12) no
    C2 C1 C6 . . . 118.25(15) no
    C2 C1 C29 . . . 120.14(15) no
    C6 C1 C29 . . . 121.60(15) no
    C1 C2 C3 . . . 119.71(14) no
    N2 C3 C2 . . . 119.45(13) no
    N2 C3 C4 . . . 119.00(13) no
    C2 C3 C4 . . . 121.56(14) no
    C3 C4 C5 . . . 119.85(15) no
    C4 C5 C6 . . . 118.13(15) no
    C4 C5 C28 . . . 120.42(16) no
    C6 C5 C28 . . . 121.45(16) no
    C1 C6 C5 . . . 122.49(15) no
    N2 C7 C8 . . . 131.64(14) no
    N2 C7 C20 . . . 105.12(12) no
    C8 C7 C20 . . . 123.21(13) no
    C7 C8 C9 . . . 124.93(15) no
    C7 C8 C13 . . . 115.67(14) no
    C9 C8 C13 . . . 119.38(15) no
    C8 C9 C10 . . . 121.32(17) no
    C9 C10 C11 . . . 119.83(18) no
    C10 C11 C12 . . . 120.1(2) no
    C11 C12 C13 . . . 122.54(18) no
    C8 C13 C12 . . . 116.76(16) no
    C8 C13 C14 . . . 121.27(15) no
    C12 C13 C14 . . . 121.97(16) no
    C13 C14 C15 . . . 122.53(17) no
    C13 C14 C19 . . . 120.65(15) no
    C15 C14 C19 . . . 116.82(17) no
    C14 C15 C16 . . . 121.47(19) no
    C15 C16 C17 . . . 121.3(2) no
    C16 C17 C18 . . . 119.4(2) no
    C17 C18 C19 . . . 120.32(18) no
    C14 C19 C18 . . . 120.78(16) no
    C14 C19 C20 . . . 117.35(15) no
    C18 C19 C20 . . . 121.87(15) no
    N1 C20 C7 . . . 111.40(13) no
    N1 C20 C19 . . . 126.79(14) no
    C7 C20 C19 . . . 121.81(14) no
    N1 C21 N2 . . . 112.01(14) no
    N1 C21 C22 . . . 123.78(14) no
    N2 C21 C22 . . . 124.20(14) no
    C21 C22 C23 . . . 118.68(14) no
    C21 C22 C27 . . . 123.46(15) no
    C23 C22 C27 . . . 117.85(16) no
    C22 C23 C24 . . . 121.09(16) no
    C23 C24 C25 . . . 118.82(17) no
    F1 C25 C24 . . . 118.82(17) no
    F1 C25 C26 . . . 118.79(16) no
    C24 C25 C26 . . . 122.40(17) no
    C25 C26 C27 . . . 118.46(17) no
    C22 C27 C26 . . . 121.37(17) no
    C1 C2 H2 . . . 120.00 no
    C3 C2 H2 . . . 120.00 no
    C3 C4 H4 . . . 120.00 no
    C5 C4 H4 . . . 120.00 no
    C1 C6 H6 . . . 119.00 no
    C5 C6 H6 . . . 119.00 no
    C8 C9 H9 . . . 119.00 no
    C10 C9 H9 . . . 119.00 no
    C9 C10 H10 . . . 120.00 no
    C11 C10 H10 . . . 120.00 no
    C10 C11 H11 . . . 120.00 no
    C12 C11 H11 . . . 120.00 no
    C11 C12 H12 . . . 119.00 no
    C13 C12 H12 . . . 119.00 no
    C14 C15 H15 . . . 119.00 no
    C16 C15 H15 . . . 119.00 no
    C15 C16 H16 . . . 119.00 no
    C17 C16 H16 . . . 119.00 no
    C16 C17 H17 . . . 120.00 no
    C18 C17 H17 . . . 120.00 no
    C17 C18 H18 . . . 120.00 no
    C19 C18 H18 . . . 120.00 no
    C22 C23 H23 . . . 119.00 no
    C24 C23 H23 . . . 119.00 no
    C23 C24 H24 . . . 121.00 no
    C25 C24 H24 . . . 121.00 no
    C25 C26 H26 . . . 121.00 no
    C27 C26 H26 . . . 121.00 no
    C22 C27 H27 . . . 119.00 no
    C26 C27 H27 . . . 119.00 no
    C5 C28 H28A . . . 109.00 no
    C5 C28 H28B . . . 110.00 no
    C5 C28 H28C . . . 109.00 no
    H28A C28 H28B . . . 109.00 no
    H28A C28 H28C . . . 109.00 no
    H28B C28 H28C . . . 109.00 no
    C1 C29 H29A . . . 109.00 no
    C1 C29 H29B . . . 109.00 no
    C1 C29 H29C . . . 109.00 no
    H29A C29 H29B . . . 109.00 no
    H29A C29 H29C . . . 109.00 no
    H29B C29 H29C . . . 109.00 no
loop_
    _geom_torsion_atom_site_label_1
    _geom_torsion_atom_site_label_2
    _geom_torsion_atom_site_label_3
    _geom_torsion_atom_site_label_4
    _geom_torsion_site_symmetry_1
    _geom_torsion_site_symmetry_2
    _geom_torsion_site_symmetry_3
    _geom_torsion_site_symmetry_4
    _geom_torsion
    _geom_torsion_publ_flag
    C20 N1 C21 C22 . . . . -178.64(14) no
    C20 N1 C21 N2 . . . . 0.33(17) no
    C21 N1 C20 C7 . . . . 0.17(17) no
    C21 N1 C20 C19 . . . . 179.41(15) no
    C3 N2 C21 C22 . . . . 3.7(2) no
    C7 N2 C21 C22 . . . . 178.27(14) no
    C3 N2 C7 C20 . . . . 175.21(13) no
    C21 N2 C7 C20 . . . . 0.74(16) no
    C7 N2 C3 C4 . . . . -99.85(18) no
    C21 N2 C3 C4 . . . . 73.6(2) no
    C21 N2 C7 C8 . . . . -176.95(16) no
    C21 N2 C3 C2 . . . . -106.97(18) no
    C7 N2 C21 N1 . . . . -0.70(17) no
    C7 N2 C3 C2 . . . . 79.61(19) no
    C3 N2 C21 N1 . . . . -175.24(13) no
    C3 N2 C7 C8 . . . . -2.5(3) no
    C2 C1 C6 C5 . . . . -0.5(3) no
    C29 C1 C6 C5 . . . . 178.91(16) no
    C6 C1 C2 C3 . . . . 0.1(2) no
    C29 C1 C2 C3 . . . . -179.29(15) no
    C1 C2 C3 N2 . . . . -178.84(14) no
    C1 C2 C3 C4 . . . . 0.6(2) no
    N2 C3 C4 C5 . . . . 178.51(14) no
    C2 C3 C4 C5 . . . . -0.9(2) no
    C3 C4 C5 C28 . . . . -178.70(16) no
    C3 C4 C5 C6 . . . . 0.6(2) no
    C4 C5 C6 C1 . . . . 0.1(3) no
    C28 C5 C6 C1 . . . . 179.37(17) no
    N2 C7 C8 C13 . . . . 179.98(16) no
    C20 C7 C8 C9 . . . . -176.01(16) no
    C20 C7 C8 C13 . . . . 2.7(2) no
    N2 C7 C20 N1 . . . . -0.58(17) no
    N2 C7 C20 C19 . . . . -179.87(14) no
    C8 C7 C20 N1 . . . . 177.36(14) no
    N2 C7 C8 C9 . . . . 1.3(3) no
    C8 C7 C20 C19 . . . . -1.9(2) no
    C9 C8 C13 C14 . . . . 177.08(16) no
    C7 C8 C9 C10 . . . . -179.91(17) no
    C13 C8 C9 C10 . . . . 1.5(3) no
    C7 C8 C13 C12 . . . . 179.11(17) no
    C7 C8 C13 C14 . . . . -1.7(2) no
    C9 C8 C13 C12 . . . . -2.2(2) no
    C8 C9 C10 C11 . . . . 0.3(3) no
    C9 C10 C11 C12 . . . . -1.4(3) no
    C10 C11 C12 C13 . . . . 0.6(4) no
    C11 C12 C13 C14 . . . . -178.1(2) no
    C11 C12 C13 C8 . . . . 1.2(3) no
    C8 C13 C14 C15 . . . . -179.38(18) no
    C12 C13 C14 C15 . . . . -0.2(3) no
    C12 C13 C14 C19 . . . . 179.18(18) no
    C8 C13 C14 C19 . . . . 0.0(3) no
    C13 C14 C15 C16 . . . . 178.9(2) no
    C19 C14 C15 C16 . . . . -0.5(3) no
    C13 C14 C19 C18 . . . . -179.21(16) no
    C13 C14 C19 C20 . . . . 0.8(2) no
    C15 C14 C19 C18 . . . . 0.2(3) no
    C15 C14 C19 C20 . . . . -179.75(17) no
    C14 C15 C16 C17 . . . . 0.5(4) no
    C15 C16 C17 C18 . . . . -0.3(4) no
    C16 C17 C18 C19 . . . . 0.0(3) no
    C17 C18 C19 C20 . . . . 179.97(18) no
    C17 C18 C19 C14 . . . . 0.0(3) no
    C14 C19 C20 N1 . . . . -179.08(15) no
    C18 C19 C20 N1 . . . . 1.0(3) no
    C18 C19 C20 C7 . . . . -179.86(15) no
    C14 C19 C20 C7 . . . . 0.1(2) no
    N1 C21 C22 C23 . . . . 34.4(2) no
    N1 C21 C22 C27 . . . . -143.96(17) no
    N2 C21 C22 C23 . . . . -144.46(16) no
    N2 C21 C22 C27 . . . . 37.2(2) no
    C21 C22 C23 C24 . . . . -179.86(15) no
    C27 C22 C23 C24 . . . . -1.4(2) no
    C21 C22 C27 C26 . . . . 179.74(18) no
    C23 C22 C27 C26 . . . . 1.4(3) no
    C22 C23 C24 C25 . . . . 0.3(3) no
    C23 C24 C25 F1 . . . . -178.82(16) no
    C23 C24 C25 C26 . . . . 1.0(3) no
    F1 C25 C26 C27 . . . . 178.79(18) no
    C24 C25 C26 C27 . . . . -1.0(3) no
    C25 C26 C27 C22 . . . . -0.2(3) no
loop_
    _geom_hbond_atom_site_label_D
    _geom_hbond_atom_site_label_H
    _geom_hbond_atom_site_label_A
    _geom_hbond_site_symmetry_A
    _geom_hbond_distance_DH
    _geom_hbond_distance_HA
    _geom_hbond_distance_DA
    _geom_hbond_angle_DHA
    _geom_hbond_publ_flag
    C9 H9 Cg1 1_555 0.9300 2.9700 3.8433 156.00 yes
    C6 H6 Cg2 2_555 0.9300 2.9700 3.6994 155.00 yes
_iucr_refine_instructions_details
;
TITL MOHANDASS4 in P2(1)/n
CELL  0.71073   8.5680  10.6070  23.6900   90.000   93.899   90.000
ZERR     4.00   0.0002   0.0003   0.0006    0.001    0.001    0.001
LATT   1
SYMM  1/2 - X, 1/2 + Y, 1/2 - Z
SFAC  C    H    N    F
UNIT  116  84   8    4
MERG   2
OMIT    -3.00  50.00
FMAP   2
PLAN   25
SIZE     0.20   0.20   0.30
ACTA
BOND   $H
CONF
L.S.   4
WGHT    0.047000    0.658400
EXTI    0.022939
FVAR       0.56261
C1    1    0.636864    0.065059    0.815312    11.00000    0.04564    0.04022 =
         0.04251   -0.00031    0.00762    0.00785
C2    1    0.538968    0.141307    0.781304    11.00000    0.03673    0.04154 =
         0.04682   -0.00174    0.00214    0.00068
AFIX  43
H2    2    0.441709    0.111664    0.767364    11.00000   -1.20000
AFIX   0
C3    1    0.586236    0.261409    0.768177    11.00000    0.03594    0.03936 =
         0.03963   -0.00013    0.00113    0.00418
C4    1    0.728590    0.308399    0.788542    11.00000    0.04083    0.04039 =
         0.04736   -0.00169    0.00424   -0.00028
AFIX  43
H4    2    0.757406    0.390146    0.779589    11.00000   -1.20000
AFIX   0
C5    1    0.829137    0.233669    0.822460    11.00000    0.03858    0.05119 =
         0.05387   -0.00655   -0.00269    0.00568
C6    1    0.780893    0.112939    0.835126    11.00000    0.04629    0.05031 =
         0.04859    0.00136   -0.00179    0.01556
AFIX  43
H6    2    0.847640    0.062039    0.857783    11.00000   -1.20000
AFIX   0
C7    1    0.465042    0.334393    0.673410    11.00000    0.03579    0.03818 =
         0.04120    0.00035   -0.00054   -0.00614
C8    1    0.529878    0.252152    0.632779    11.00000    0.03865    0.04233 =
         0.04635   -0.00206    0.00487   -0.00774
C9    1    0.637185    0.154646    0.646102    11.00000    0.05122    0.04952 =
         0.05592   -0.00313    0.00794    0.00064
AFIX  43
H9    2    0.670762    0.140363    0.683717    11.00000   -1.20000
AFIX   0
C10   1    0.693054    0.080553    0.604960    11.00000    0.06228    0.05513 =
         0.07147   -0.00462    0.01713    0.00629
AFIX  43
H10   2    0.764395    0.016725    0.614572    11.00000   -1.20000
AFIX   0
C11   1    0.643458    0.100538    0.549044    11.00000    0.08636    0.07222 =
         0.06620   -0.01360    0.02623    0.00872
AFIX  43
H11   2    0.679749    0.048957    0.521019    11.00000   -1.20000
AFIX   0
C12   1    0.541417    0.195690    0.534795    11.00000    0.08179    0.07900 =
         0.04778   -0.00692    0.01208    0.00103
AFIX  43
H12   2    0.510262    0.207994    0.496821    11.00000   -1.20000
AFIX   0
C13   1    0.481435    0.275958    0.575271    11.00000    0.04970    0.05588 =
         0.04633   -0.00363    0.00841   -0.00892
C14   1    0.375909    0.379980    0.559276    11.00000    0.05002    0.05819 =
         0.04295    0.00303    0.00167   -0.01043
C15   1    0.327229    0.406499    0.502782    11.00000    0.08238    0.09479 =
         0.04458    0.00240   -0.00108    0.00676
AFIX  43
H15   2    0.361690    0.355482    0.474224    11.00000   -1.20000
AFIX   0
C16   1    0.230559    0.505360    0.488816    11.00000    0.09318    0.10639 =
         0.04759    0.01695   -0.01396    0.00676
AFIX  43
H16   2    0.200996    0.520762    0.450943    11.00000   -1.20000
AFIX   0
C17   1    0.175801    0.582914    0.529741    11.00000    0.07129    0.07305 =
         0.06441    0.01804   -0.01450    0.00156
AFIX  43
H17   2    0.109670    0.649888    0.519601    11.00000   -1.20000
AFIX   0
C18   1    0.219657    0.560433    0.585418    11.00000    0.05166    0.05282 =
         0.05470    0.00875   -0.00909   -0.00401
AFIX  43
H18   2    0.183092    0.612322    0.613281    11.00000   -1.20000
AFIX   0
C19   1    0.319417    0.459597    0.600683    11.00000    0.04003    0.04620 =
         0.04558    0.00692   -0.00253   -0.00953
C20   1    0.367799    0.433183    0.658543    11.00000    0.03569    0.03973 =
         0.04258    0.00149   -0.00118   -0.00510
C21   1    0.400431    0.441811    0.748569    11.00000    0.03683    0.03770 =
         0.04542    0.00114   -0.00003    0.00098
C22   1    0.393563    0.483010    0.807421    11.00000    0.03639    0.04282 =
         0.04427    0.00055    0.00233    0.00223
C23   1    0.385572    0.611106    0.818641    11.00000    0.06209    0.04309 =
         0.04667    0.00403    0.00219    0.00676
AFIX  43
H23   2    0.384934    0.668316    0.788878    11.00000   -1.20000
AFIX   0
C24   1    0.378588    0.654845    0.872961    11.00000    0.06764    0.04211 =
         0.05582   -0.00506    0.00593    0.00657
AFIX  43
H24   2    0.373735    0.740895    0.880165    11.00000   -1.20000
AFIX   0
C25   1    0.378895    0.570147    0.916010    11.00000    0.05860    0.06061 =
         0.04413   -0.00514    0.00929    0.00649
C26   1    0.383643    0.443736    0.907185    11.00000    0.08541    0.05457 =
         0.05032    0.01041    0.01989    0.00784
AFIX  43
H26   2    0.382153    0.387627    0.937310    11.00000   -1.20000
AFIX   0
C27   1    0.390714    0.400575    0.852614    11.00000    0.07061    0.04022 =
         0.05480    0.00225    0.01602    0.00136
AFIX  43
H27   2    0.393636    0.314217    0.845983    11.00000   -1.20000
AFIX   0
C28   1    0.987045    0.282973    0.844057    11.00000    0.04901    0.06980 =
         0.09911   -0.00890   -0.02186    0.00208
AFIX 137
H28A  2    0.999524    0.272298    0.884352    11.00000   -1.50000
H28B  2    0.994599    0.370857    0.834951    11.00000   -1.50000
H28C  2    1.067589    0.237169    0.826625    11.00000   -1.50000
AFIX   0
C29   1    0.585791   -0.065241    0.830395    11.00000    0.06260    0.04459 =
         0.06087    0.00702    0.01103    0.00915
AFIX 137
H29A  2    0.524927   -0.061221    0.862907    11.00000   -1.50000
H29B  2    0.676193   -0.117124    0.838818    11.00000   -1.50000
H29C  2    0.523570   -0.100759    0.799113    11.00000   -1.50000
AFIX   0
N1    3    0.328197    0.499707    0.705256    11.00000    0.04148    0.04187 =
         0.04563    0.00188   -0.00160    0.00166
N2    3    0.485264    0.339317    0.731956    11.00000    0.04025    0.03820 =
         0.03993    0.00117   -0.00230    0.00205
F1    4    0.374844    0.613387    0.969708    11.00000    0.11506    0.08208 =
         0.04836   -0.01056    0.01602    0.01243
HKLF 4
REM  MOHANDASS4 in P2(1)/n
REM R1 =  0.0387 for   2957 Fo > 4sig(Fo)  and  0.0540 for all   3777 data
REM    292 parameters refined using      0 restraints
END
WGHT      0.0470      0.6583
REM Highest difference peak 0.242, deepest hole -0.151, 1-sigma level 0.030
Q1    1   0.9714  0.3606  0.8717  11.00000  0.05    0.24
Q2    1   1.0550  0.2141  0.8656  11.00000  0.05    0.21
Q3    1   0.6171 -0.1378  0.8009  11.00000  0.05    0.16
Q4    1   0.6358 -0.0958  0.8715  11.00000  0.05    0.16
Q5    1   0.4585 -0.0809  0.8255  11.00000  0.05    0.15
Q6    1   1.0327  0.3318  0.8060  11.00000  0.05    0.15
Q7    1   0.3654  0.3454  0.6664  11.00000  0.05    0.14
Q8    1   0.4192  0.4647  0.7816  11.00000  0.05    0.13
Q9    1   0.4427  0.5396  0.8148  11.00000  0.05    0.13
Q10   1   0.4812  0.3866  0.9449  11.00000  0.05    0.12
Q11   1   0.3517  0.4380  0.8236  11.00000  0.05    0.12
Q12   1   0.5282  0.2992  0.7505  11.00000  0.05    0.12
Q13   1   0.4441  0.6049  0.8952  11.00000  0.05    0.12
Q14   1   0.3379  0.5328  0.8073  11.00000  0.05    0.12
Q15   1   0.4046  0.3585  0.7495  11.00000  0.05    0.12
Q16   1   0.3336  0.4428  0.6312  11.00000  0.05    0.12
Q17   1   0.4699  0.4074  0.6599  11.00000  0.05    0.12
Q18   1   0.2346  0.5480  0.7063  11.00000  0.05    0.11
Q19   1   0.4865  0.3389  0.6992  11.00000  0.05    0.11
Q20   1   0.3068  0.4234  0.8817  11.00000  0.05    0.11
Q21   1   0.6811  0.2583  0.7616  11.00000  0.05    0.11
Q22   1   0.5352  0.2179  0.7923  11.00000  0.05    0.11
Q23   1   0.6829  0.1114  0.8379  11.00000  0.05    0.11
Q24   1   0.4818  0.4341  0.8332  11.00000  0.05    0.11
Q25   1   0.2353  0.4813  0.5974  11.00000  0.05    0.10
;
