# Supplementary material for: 1-(3,5-Dimethyl­phen­yl)-2-(4-fluoro­phen­yl)-1H-phenanthro[9,10-d]imidazole
Source: Acta Crystallogr Sect E Struct Rep Online. 2013 Feb 9;69(Pt 3):o367. doi: 10.1107/S1600536813003486 (PMC3588452; doi:10.1107/S1600536813003486)
Supplement: Supplementary file 2 [file e-69-0o367-Isup2.hkl]

#
# h,k,l, Fc-squared, Fo-squared, sigma(Fo-squared) and status flag
#
data_I
_shelx_title ' MOHANDASS4 in P2(1)/n'
_shelx_refln_list_code          4
_shelx_F_calc_maximum      224.78
_exptl_crystal_F_000       872.00
_reflns_d_resolution_high  0.8409
 
loop_
 _symmetry_equiv_pos_as_xyz
 'x, y, z'
 '-x+1/2, y+1/2, -z+1/2'
 '-x, -y, -z'
 'x-1/2, -y-1/2, z-1/2'
 
_cell_length_a     8.5680
_cell_length_b    10.6070
_cell_length_c    23.6900
_cell_angle_alpha  90.000
_cell_angle_beta   93.899
_cell_angle_gamma  90.000
 
_shelx_F_squared_multiplier     1.000
 
loop_
 _refln_index_h
 _refln_index_k
 _refln_index_l
 _refln_F_squared_calc
 _refln_F_squared_meas
 _refln_F_squared_sigma
 _refln_observed_status
   2   0   0      236.92      238.97      6.22 o
   4   0   0     4532.85     4406.32     62.24 o
   6   0   0      455.68      464.64      7.84 o
   8   0   0      346.81      333.93      9.06 o
  10   0   0       27.06       29.92      4.99 o
   1   1   0     9226.81     9563.18    112.57 o
   2   1   0      310.98      273.30      3.09 o
   3   1   0     3286.52     3107.51     39.34 o
   4   1   0      349.92      400.22      6.75 o
   5   1   0     1233.92     1110.54     15.26 o
   6   1   0      142.03      123.17      2.44 o
   7   1   0      156.17      154.98      2.78 o
   8   1   0       26.56       26.85      1.75 o
   9   1   0       94.40       91.82      5.12 o
  10   1   0        0.81       -0.69      2.78 o
   0   2   0     4112.79     4006.05     45.60 o
   1   2   0     3191.74     3107.91     30.73 o
   2   2   0    14331.08    14948.68    185.95 o
   3   2   0      922.70      888.06     10.86 o
   4   2   0     4648.14     4936.00     56.31 o
   5   2   0       42.42       47.70      3.16 o
   6   2   0       68.92       70.58      3.33 o
   7   2   0      276.35      290.60      5.08 o
   8   2   0        0.05       -1.00      1.21 o
   9   2   0       98.33       96.20     12.20 o
  10   2   0       10.80       13.90      4.27 o
   1   3   0       91.02       78.76      1.29 o
   2   3   0     1939.23     1939.00     16.76 o
   3   3   0       77.69       82.01      2.70 o
   4   3   0      146.01      135.44      2.63 o
   5   3   0       26.93       36.77      1.25 o
   6   3   0       92.51       91.43      2.42 o
   7   3   0       24.09       21.99      1.47 o
   8   3   0      259.62      260.12      6.07 o
   9   3   0      101.50      112.23      4.69 o
   0   4   0     2605.18     2661.90     33.66 o
   1   4   0     1389.67     1440.53     12.37 o
   2   4   0       14.37       10.30      0.96 o
   3   4   0        2.40       -0.94      0.73 o
   4   4   0     1009.44      965.25     10.80 o
   5   4   0      676.90      657.13      7.79 o
   6   4   0        4.59        5.35      1.52 o
   7   4   0      293.48      285.16      5.97 o
   8   4   0       86.45      101.08      5.76 o
   9   4   0       10.61        6.30      2.43 o
   1   5   0        0.41       -0.59      0.71 o
   2   5   0     2024.80     2089.38     23.26 o
   3   5   0        3.24        3.31      0.85 o
   4   5   0      162.29      171.60      3.01 o
   5   5   0      512.53      505.15      8.00 o
   6   5   0      111.56      111.82      2.72 o
   7   5   0       27.42       30.03      2.15 o
   8   5   0       12.43       13.29      3.78 o
   9   5   0       44.91       52.74      3.91 o
   0   6   0     2149.83     2288.85     34.09 o
   1   6   0       24.35       28.57      1.38 o
   2   6   0       88.25      101.50      2.67 o
   3   6   0      451.24      474.16      6.26 o
   4   6   0      762.37      791.83      9.61 o
   5   6   0      291.02      314.61      5.22 o
   6   6   0        0.97        2.37      1.65 o
   7   6   0        0.54        3.95      1.90 o
   8   6   0        1.73       -0.34      3.47 o
   1   7   0       81.42       62.50      2.21 o
   2   7   0      245.52      261.64      4.79 o
   3   7   0        0.16       -0.82      1.14 o
   4   7   0      241.30      235.83      4.67 o
   5   7   0       92.67       89.31      3.11 o
   6   7   0        0.94       -2.54      1.69 o
   7   7   0        3.60        4.33      2.10 o
   8   7   0        1.55        4.75      3.58 o
   0   8   0        0.15        0.93      1.53 o
   1   8   0        3.68        3.43      1.24 o
   2   8   0       17.44       17.55      2.09 o
   3   8   0      159.17      140.15      4.97 o
   4   8   0        1.35       -2.23      1.49 o
   5   8   0       36.27       33.87      2.37 o
   6   8   0        9.18        7.20      2.74 o
   7   8   0       10.45       10.48      5.50 o
   1   9   0       16.47       11.48      1.86 o
   2   9   0        9.50        4.69      1.99 o
   3   9   0      302.38      303.57      9.12 o
   4   9   0      149.39      151.67      4.68 o
   5   9   0        8.08        5.42      2.35 o
   6   9   0        0.26       -3.70      2.46 o
   7   9   0       10.83       12.38      3.90 o
   0  10   0      102.80       93.03      5.54 o
   1  10   0        9.57        4.70      2.18 o
   2  10   0      219.60      232.30      7.51 o
   3  10   0       49.20       46.40      3.84 o
   4  10   0       11.69        8.18      2.72 o
   5  10   0        3.65        1.30      2.51 o
   6  10   0        1.89        1.84      3.08 o
   1  11   0        0.29       -3.39      2.79 o
   2  11   0        6.34        5.74      2.97 o
   3  11   0       13.18       14.30      5.13 o
   4  11   0        3.08        6.57      3.34 o
   1  12   0        4.04        3.46      5.15 o
   2  12   0       13.84       11.94      3.85 o
   3  12   0        0.85        8.95      3.51 o
  -9   0   1       94.04      112.12      7.59 o
  -7   0   1      585.90      523.03     10.06 o
  -5   0   1     6110.24     5922.83     82.73 o
  -3   0   1      470.55      456.63      7.03 o
  -1   0   1      400.90      333.27      7.15 o
   1   0   1     2475.82     2528.84     73.07 o
   3   0   1     9763.84     9619.73    271.18 o
   5   0   1      339.91      372.40      6.11 o
   7   0   1        0.01        0.24      1.17 o
   9   0   1       74.69       66.44      5.56 o
 -10   1   1       31.77       32.89      3.75 o
  -9   1   1       36.72       40.62      3.54 o
  -8   1   1      211.11      222.21      4.35 o
  -7   1   1       11.01        9.03      1.06 o
  -6   1   1     1192.75     1198.29     14.71 o
  -5   1   1       28.67       24.08      1.12 o
  -4   1   1      398.08      350.25      5.30 o
  -3   1   1     1184.35     1157.98     12.69 o
  -2   1   1    50528.25    53335.96    760.88 o
  -1   1   1    11367.37    12026.35    149.31 o
   0   1   1      649.44      433.32     13.15 o
   1   1   1     3519.40     3443.53     31.30 o
   2   1   1    14446.11    14501.29    162.24 o
   3   1   1      111.51      114.32      2.33 o
   4   1   1     2790.44     2585.24     33.14 o
   5   1   1      168.59      167.64      3.50 o
   6   1   1      241.02      258.88      4.94 o
   7   1   1        5.01        5.29      1.13 o
   8   1   1        2.85        1.60      1.21 o
   9   1   1        0.67        2.69      2.29 o
  10   1   1        2.92        1.10      2.63 o
 -10   2   1       77.99       84.18      5.24 o
  -9   2   1        2.56        2.10      2.43 o
  -8   2   1       44.36       48.32      4.05 o
  -7   2   1        3.33        4.20      1.14 o
  -6   2   1       50.89       58.38      2.54 o
  -5   2   1       31.12       28.29      1.40 o
  -4   2   1       93.77       98.55      2.75 o
  -3   2   1     2834.44     2755.93     29.41 o
  -2   2   1    34535.42    36115.90    563.64 o
  -1   2   1    27692.87    27974.59    552.67 o
   0   2   1        3.68        4.13      0.52 o
   1   2   1        5.14        6.04      0.45 o
   2   2   1     6544.73     6512.09     64.03 o
   3   2   1       47.39       46.96      1.32 o
   4   2   1     2398.62     2429.24     28.59 o
   5   2   1      261.90      274.91      5.82 o
   6   2   1        1.09        2.07      1.48 o
   7   2   1       21.53       20.99      3.55 o
   8   2   1        4.15        6.95      1.49 o
   9   2   1       83.08       84.22      5.17 o
  10   2   1        0.14        2.91      2.57 o
  -9   3   1       14.90       21.20      3.05 o
  -8   3   1      227.23      252.41      6.87 o
  -7   3   1      100.30      104.87      2.93 o
  -6   3   1       45.17       55.64      2.83 o
  -5   3   1       42.27       41.92      1.64 o
  -4   3   1      629.79      622.47      8.23 o
  -3   3   1      309.49      312.39      4.32 o
  -2   3   1      701.53      707.71      6.95 o
  -1   3   1      382.55      369.27      4.02 o
   0   3   1     3367.10     3263.64     26.53 o
   1   3   1      834.74      791.13      6.99 o
   2   3   1      216.76      213.04      2.55 o
   3   3   1     3524.34     3579.46     35.69 o
   4   3   1     1508.07     1469.16     15.30 o
   5   3   1      127.88      127.55      2.30 o
   6   3   1       33.59       31.51      2.60 o
   7   3   1      267.53      250.54      5.49 o
   8   3   1      170.55      167.60      3.77 o
   9   3   1       59.61       56.10      5.59 o
  -9   4   1        0.46        3.94      2.66 o
  -8   4   1       35.81       41.29      3.54 o
  -7   4   1        0.54        1.85      1.45 o
  -6   4   1       52.67       59.53      2.40 o
  -5   4   1       47.18       40.76      1.92 o
  -4   4   1     5396.93     5269.95     52.42 o
  -3   4   1     1635.73     1588.97     14.11 o
  -2   4   1      796.09      783.27      9.52 o
  -1   4   1      713.90      717.07      6.96 o
   0   4   1       46.51       48.74      1.19 o
   1   4   1     1379.32     1371.79     11.83 o
   2   4   1      340.10      360.79      5.07 o
   3   4   1      211.02      192.15      3.06 o
   4   4   1      159.23      171.63      2.79 o
   5   4   1        3.07        3.95      0.91 o
   6   4   1      125.36      130.76      2.95 o
   7   4   1       93.33       92.15      2.93 o
   8   4   1        2.13        3.89      2.05 o
   9   4   1       29.47       34.55      3.04 o
  -9   5   1       51.51       54.22      9.74 o
  -8   5   1       22.43       22.93      3.39 o
  -7   5   1        1.02       -0.50      2.04 o
  -6   5   1      130.64      129.35      3.27 o
  -5   5   1      989.34     1009.12     10.89 o
  -4   5   1       41.11       55.10      1.72 o
  -3   5   1     1332.22     1340.09     13.66 o
  -2   5   1      247.32      279.33      4.44 o
  -1   5   1      167.53      124.80      2.42 o
   0   5   1       99.67       98.83      2.05 o
   1   5   1      310.86      320.86      4.51 o
   2   5   1      531.69      483.69      9.64 o
   3   5   1      699.64      698.97      7.74 o
   4   5   1      124.45      101.92      2.30 o
   5   5   1       24.08       27.54      2.37 o
   6   5   1      211.71      211.96      4.09 o
   7   5   1       64.74       64.59      2.71 o
   8   5   1       32.70       33.94      3.13 o
   9   5   1       31.74       30.86      3.79 o
  -8   6   1       26.26       22.77      3.65 o
  -7   6   1      172.73      156.87      4.94 o
  -6   6   1       53.39       47.66      3.19 o
  -5   6   1      182.28      167.79      3.70 o
  -4   6   1       16.07       20.65      1.45 o
  -3   6   1      152.83      151.93      2.93 o
  -2   6   1       41.14       46.09      2.28 o
  -1   6   1       64.57       60.28      1.83 o
   0   6   1     2376.56     2489.51     26.04 o
   1   6   1      273.29      289.50      4.27 o
   2   6   1      466.31      471.26      6.78 o
   3   6   1       18.51       19.06      1.38 o
   4   6   1       10.67        8.09      1.38 o
   5   6   1       12.08        8.57      1.43 o
   6   6   1      384.26      383.28      7.12 o
   7   6   1      122.32      115.56      4.77 o
   8   6   1        2.05        0.58      2.42 o
  -8   7   1       24.10       32.50      4.61 o
  -7   7   1       61.77       52.24      3.86 o
  -6   7   1      154.41      150.28      4.43 o
  -5   7   1       90.12       87.17      3.07 o
  -4   7   1       91.44       79.71      2.31 o
  -3   7   1      168.66      169.45      4.21 o
  -2   7   1        2.30        1.00      1.12 o
  -1   7   1       21.45       21.58      1.52 o
   0   7   1        8.13       16.14      1.41 o
   1   7   1      450.73      453.52      6.47 o
   2   7   1       27.05       22.12      1.49 o
   3   7   1       23.34       26.37      1.69 o
   4   7   1       10.97        9.37      1.63 o
   5   7   1       41.64       37.21      2.28 o
   6   7   1       47.05       53.25      2.82 o
   7   7   1       34.25       32.30      3.67 o
   8   7   1        4.50        7.67      3.65 o
  -7   8   1       17.51       16.57      3.33 o
  -6   8   1       10.34       10.70      2.51 o
  -5   8   1       77.57       76.38      3.67 o
  -4   8   1       49.32       52.53      4.03 o
  -3   8   1        0.21       -2.83      1.89 o
  -2   8   1      174.31      170.57      6.33 o
  -1   8   1        6.71        6.60      1.43 o
   0   8   1       31.18       33.74      1.91 o
   1   8   1       18.41       13.37      1.52 o
   2   8   1        9.97       12.64      1.94 o
   3   8   1       94.92       84.92      3.61 o
   4   8   1        0.14        0.18      1.55 o
   5   8   1       22.02       20.06      2.08 o
   6   8   1       22.37       19.21      3.92 o
   7   8   1       18.78       18.41      3.29 o
  -7   9   1        3.91        3.00      3.08 o
  -6   9   1        1.19       -2.45      3.11 o
  -5   9   1       13.76       16.37      2.73 o
  -4   9   1       44.82       43.85      3.60 o
  -3   9   1      196.46      191.91      6.41 o
  -2   9   1      100.98       97.37      5.01 o
  -1   9   1      246.18      236.00      6.36 o
   0   9   1       12.43       10.52      1.64 o
   1   9   1       11.66        6.78      1.68 o
   2   9   1      268.61      271.07      7.39 o
   3   9   1      147.23      147.91      5.99 o
   4   9   1       11.01       13.04      2.19 o
   5   9   1        1.61        2.75      2.22 o
   6   9   1        5.09        2.25      2.79 o
   7   9   1       14.10       14.22      3.50 o
  -6  10   1        0.41       -2.25      3.03 o
  -5  10   1       15.82       15.42      3.06 o
  -4  10   1       25.14       28.18      3.90 o
  -3  10   1      134.04      121.82      5.47 o
  -2  10   1       14.41       22.20      5.07 o
  -1  10   1        1.41       -2.00      2.09 o
   0  10   1       18.70       16.72      2.48 o
   1  10   1        1.52       -0.16      1.65 o
   2  10   1        1.55        5.36      2.54 o
   3  10   1       92.30       93.87      5.60 o
   4  10   1        9.08       10.06      2.79 o
   5  10   1       30.15       33.27      5.14 o
   6  10   1        2.48        4.29      3.27 o
  -4  11   1        8.00        7.81      3.75 o
  -3  11   1       41.55       40.50      6.14 o
  -2  11   1        5.37        5.60      2.93 o
  -1  11   1       62.69       51.97      5.43 o
   0  11   1       36.86       33.64      4.92 o
   1  11   1      246.48      259.90      8.38 o
   2  11   1        4.30        1.39      2.55 o
   3  11   1        0.36        1.39      3.03 o
   4  11   1        8.93        3.57      5.82 o
  -3  12   1        9.07       15.00      4.03 o
  -2  12   1       68.31       67.53      7.07 o
  -1  12   1        0.02       -3.22      3.81 o
   0  12   1        1.11       12.19      7.14 o
   1  12   1        0.65       -2.69      5.59 o
   2  12   1        7.98       12.17      4.06 o
   3  12   1        0.68        5.81      6.09 o
 -10   0   2        3.21        9.35      4.61 o
  -8   0   2      135.07      123.57      5.29 o
  -6   0   2        5.05       -0.04      1.10 o
  -4   0   2      522.12      487.40      8.74 o
  -2   0   2      752.08      721.96      8.64 o
   2   0   2    24861.29    25203.13    704.99 o
   4   0   2       46.18       54.02      5.03 o
   6   0   2      513.97      481.88      7.88 o
   8   0   2       26.92       24.48      2.23 o
  10   0   2       59.35       61.88      6.10 o
 -10   1   2        3.51        2.26      2.99 o
  -9   1   2       37.41       36.19      3.54 o
  -8   1   2        0.03       -0.79      1.55 o
  -7   1   2      278.57      287.87      4.61 o
  -6   1   2       40.35       57.69      1.73 o
  -5   1   2      154.98      163.46      2.91 o
  -4   1   2      734.13      664.27      8.37 o
  -3   1   2     5584.97     5416.97     50.17 o
  -2   1   2     2498.43     2519.38     21.51 o
  -1   1   2      862.50      866.03      8.01 o
   0   1   2     4183.66     3728.07     54.52 o
   1   1   2      129.83      111.10      1.26 o
   2   1   2     1602.77     1594.66     16.17 o
   3   1   2     1592.07     1488.80     21.82 o
   4   1   2      182.71      213.09      4.32 o
   5   1   2      273.61      284.23      5.82 o
   6   1   2       56.27       52.48      2.49 o
   7   1   2      887.84      861.75     14.61 o
   8   1   2      140.03      134.71      3.06 o
   9   1   2       25.23       24.39      2.53 o
  10   1   2        3.23        3.55      2.67 o
 -10   2   2        7.55        9.43      3.26 o
  -9   2   2       14.03       15.08      2.91 o
  -8   2   2      245.00      230.88      6.27 o
  -7   2   2       92.39       87.74      2.55 o
  -6   2   2        0.20        1.00      0.88 o
  -5   2   2       23.25       21.06      1.32 o
  -4   2   2     1035.40     1096.27     11.54 o
  -3   2   2       29.70       30.59      1.03 o
  -2   2   2     3079.71     2959.84     25.10 o
  -1   2   2      745.36      739.78      7.88 o
   0   2   2     2151.77     2019.61     17.27 o
   1   2   2     2447.62     2393.15     18.76 o
   2   2   2      294.12      264.26      2.89 o
   3   2   2      745.50      831.11      8.96 o
   4   2   2      121.28      100.80      2.38 o
   5   2   2        0.33        2.12      1.81 o
   6   2   2        3.18       -0.70      1.34 o
   7   2   2      306.38      327.61      8.15 o
   8   2   2      113.31      108.36      4.80 o
   9   2   2       28.98       31.52      4.49 o
  -9   3   2       82.71       92.39      7.54 o
  -8   3   2      132.72      135.63      5.71 o
  -7   3   2       18.07       18.35      1.61 o
  -6   3   2      205.61      206.79      4.19 o
  -5   3   2      434.51      447.31      6.11 o
  -4   3   2     3443.25     3487.12     40.34 o
  -3   3   2     2647.34     2620.16     28.29 o
  -2   3   2      844.75      801.83      8.24 o
  -1   3   2      190.35      204.36      2.60 o
   0   3   2     1310.96     1220.19     10.44 o
   1   3   2       85.99       66.42      1.19 o
   2   3   2       30.48       18.04      0.72 o
   3   3   2       94.89       96.82      1.85 o
   4   3   2       33.34       49.38      1.35 o
   5   3   2        4.17        4.20      0.75 o
   6   3   2        0.01        4.13      1.50 o
   7   3   2        3.87        1.70      2.04 o
   8   3   2      179.32      183.09      6.50 o
   9   3   2       24.99       30.68      4.60 o
  -9   4   2        3.22        6.19      5.88 o
  -8   4   2      118.62      118.47      4.93 o
  -7   4   2      290.33      274.57      6.01 o
  -6   4   2       36.64       37.17      2.19 o
  -5   4   2        0.03        1.73      1.01 o
  -4   4   2     4886.54     4800.79     51.21 o
  -3   4   2     1642.47     1696.15     17.67 o
  -2   4   2      180.47      156.42      2.71 o
  -1   4   2     2572.48     2587.48     24.81 o
   0   4   2      707.75      671.56      6.33 o
   1   4   2       33.27       29.46      1.17 o
   2   4   2     3063.46     3026.57     30.55 o
   3   4   2     1422.70     1525.03     16.06 o
   4   4   2      505.94      531.08      6.08 o
   5   4   2        0.78        1.28      1.06 o
   6   4   2      116.54      107.94      2.42 o
   7   4   2      112.48      109.52      3.06 o
   8   4   2       24.33       15.10      2.26 o
   9   4   2        5.42        9.76      2.70 o
  -9   5   2        4.70        0.58      2.98 o
  -8   5   2       14.42       16.74      2.80 o
  -7   5   2        0.18       -2.22      1.48 o
  -6   5   2      144.23      135.93      3.43 o
  -5   5   2      103.40       92.77      2.64 o
  -4   5   2      220.99      234.52      3.72 o
  -3   5   2        2.76        0.98      1.06 o
  -2   5   2       22.83       14.86      1.28 o
  -1   5   2     2681.12     2799.41     28.64 o
   0   5   2      332.75      320.17      4.12 o
   1   5   2      363.08      359.70      4.68 o
   2   5   2       92.76      117.93      2.51 o
   3   5   2      567.08      592.59      6.76 o
   4   5   2      353.90      388.09      5.34 o
   5   5   2       87.80       88.42      2.29 o
   6   5   2       55.90       53.72      2.04 o
   7   5   2        3.36        0.33      1.67 o
   8   5   2       89.10       95.21      4.53 o
   9   5   2       19.32       24.83      3.07 o
  -8   6   2       17.33       25.40     11.50 o
  -7   6   2      133.94      128.63      4.49 o
  -6   6   2     1252.91     1184.42     17.14 o
  -5   6   2     1052.81     1011.55     12.57 o
  -4   6   2        9.02        8.97      1.01 o
  -3   6   2        2.24        5.91      1.50 o
  -2   6   2      101.47      123.57      2.95 o
  -1   6   2       10.00       18.12      1.29 o
   0   6   2      785.03      784.30      9.53 o
   1   6   2        0.06       -0.30      1.09 o
   2   6   2      112.60      111.03      2.45 o
   3   6   2        0.31        0.06      0.90 o
   4   6   2      278.46      261.73      5.48 o
   5   6   2        2.94       -0.38      1.20 o
   6   6   2        4.76        3.17      1.63 o
   7   6   2       21.03       21.74      2.34 o
   8   6   2       10.96        6.96      2.70 o
  -8   7   2       36.03       37.95      5.02 o
  -7   7   2       21.65       16.92      3.11 o
  -6   7   2       15.89       14.27      2.08 o
  -5   7   2        5.52        5.51      1.57 o
  -4   7   2      232.11      225.99      3.98 o
  -3   7   2      157.49      164.25      3.61 o
  -2   7   2       77.06       80.16      2.64 o
  -1   7   2        0.00        0.08      1.08 o
   0   7   2       18.10       13.15      1.37 o
   1   7   2       15.36       14.15      1.38 o
   2   7   2        1.16        0.12      0.93 o
   3   7   2       28.34       22.44      1.60 o
   4   7   2      282.61      267.85      5.31 o
   5   7   2      167.58      153.18      4.04 o
   6   7   2        7.68        6.30      1.98 o
   7   7   2       54.25       48.17      3.17 o
   8   7   2       14.26       17.71      3.87 o
  -7   8   2       80.55       75.63      4.88 o
  -6   8   2       26.81       32.21      6.35 o
  -5   8   2       15.62       19.81      2.46 o
  -4   8   2        3.48        1.87      1.45 o
  -3   8   2      297.81      283.30      6.39 o
  -2   8   2       99.45       95.43      5.04 o
  -1   8   2       12.99       13.30      1.63 o
   0   8   2        3.52        2.33      1.19 o
   1   8   2       64.50       76.38      2.87 o
   2   8   2      125.37      120.15      4.60 o
   3   8   2       38.04       37.55      2.52 o
   4   8   2       22.82       17.02      2.12 o
   5   8   2      175.21      163.84      4.81 o
   6   8   2        5.43        4.31      2.16 o
   7   8   2       26.51       28.83      4.73 o
  -7   9   2       14.45       20.04      3.85 o
  -6   9   2        5.09        4.02      2.90 o
  -5   9   2       37.73       37.76      3.41 o
  -4   9   2      185.49      180.08      5.66 o
  -3   9   2       64.48       59.17      4.53 o
  -2   9   2        8.94        1.58      1.98 o
  -1   9   2      111.74      121.99      4.04 o
   0   9   2       28.31       25.87      2.13 o
   1   9   2       14.40       11.72      1.80 o
   2   9   2       23.55       24.97      2.47 o
   3   9   2      400.54      390.16      9.51 o
   4   9   2       54.29       53.33      3.70 o
   5   9   2        9.24        9.33      2.20 o
   6   9   2        4.88        4.24      3.06 o
   7   9   2        0.46       -0.15      2.92 o
  -6  10   2        0.46        2.62      3.23 o
  -5  10   2        0.40        1.59      2.52 o
  -4  10   2        0.63        1.57      2.30 o
  -3  10   2      126.01      127.55      6.63 o
  -2  10   2      226.73      236.94      7.48 o
  -1  10   2        7.65        9.29      2.37 o
   0  10   2      142.24      162.61      5.51 o
   1  10   2        0.98        0.33      1.66 o
   2  10   2       76.13       75.65      4.50 o
   3  10   2        0.81       -2.97      2.21 o
   4  10   2       31.68       32.66      3.64 o
   5  10   2       16.08       15.05      3.79 o
   6  10   2        2.13        0.12      2.99 o
  -4  11   2        1.68       -2.20      3.36 o
  -3  11   2        2.18        2.00      2.97 o
  -2  11   2       34.29       35.38      3.81 o
  -1  11   2       76.71       73.43      4.86 o
   0  11   2      146.66      156.67      5.77 o
   1  11   2       25.78       35.24      3.52 o
   2  11   2       22.31       21.36      3.32 o
   3  11   2        1.09       -0.33      2.90 o
   4  11   2        3.36        5.27      3.32 o
  -3  12   2        0.00       -1.07      3.08 o
  -2  12   2        1.29       -2.81      4.10 o
  -1  12   2        0.00       -1.41      5.18 o
   0  12   2       50.73       35.52      8.72 o
   1  12   2      120.38       87.44     10.88 o
   2  12   2       61.67       68.38      8.19 o
   3  12   2        0.04       -1.32      3.65 o
  -9   0   3       41.90       42.72      5.28 o
  -7   0   3       10.90        7.28      1.61 o
  -5   0   3     2295.24     2400.11     39.36 o
  -3   0   3      205.83      211.33      3.22 o
  -1   0   3     4350.81     4136.02     51.43 o
   1   0   3     6150.01     5956.32     59.49 o
   3   0   3      301.78      226.48      9.68 o
   5   0   3     3898.38     4009.64     81.35 o
   7   0   3      348.30      345.63      6.31 o
   9   0   3       70.72       66.51      4.94 o
 -10   1   3       23.30       22.45      4.09 o
  -9   1   3       52.79       57.47      4.18 o
  -8   1   3        9.92       10.00      1.73 o
  -7   1   3        4.37        5.05      1.10 o
  -6   1   3       10.71        9.37      1.01 o
  -5   1   3        0.18       -0.10      0.77 o
  -4   1   3       86.94       93.16      1.67 o
  -3   1   3      129.74      115.16      1.92 o
  -2   1   3     5127.37     5004.67     43.95 o
  -1   1   3     2008.82     1918.02     17.14 o
   0   1   3      133.54      150.52      1.57 o
   1   1   3     1205.12     1127.09      9.23 o
   2   1   3      197.01      210.64      2.89 o
   3   1   3      466.98      480.53      6.96 o
   4   1   3      143.65      111.84      2.83 o
   5   1   3      525.97      560.93      9.56 o
   6   1   3      556.73      514.38      9.26 o
   7   1   3      165.91      175.34      4.77 o
   8   1   3       31.70       35.61      2.62 o
   9   1   3        0.01        2.40      1.97 o
  10   1   3       27.30       30.13      3.14 o
 -10   2   3       57.51       56.14      4.65 o
  -9   2   3       19.21       25.84      3.67 o
  -8   2   3        4.97        3.84      1.91 o
  -7   2   3        8.03       10.16      1.43 o
  -6   2   3       66.17       64.29      2.17 o
  -5   2   3       19.45       17.52      0.97 o
  -4   2   3        2.65        1.61      0.62 o
  -3   2   3      695.70      693.87      6.82 o
  -2   2   3     1035.83      956.51      9.02 o
  -1   2   3     3257.37     3197.99     29.88 o
   0   2   3     5644.48     5466.02     45.88 o
   1   2   3     1045.24      955.92      7.83 o
   2   2   3      299.39      285.57      2.97 o
   3   2   3      382.96      349.38      4.28 o
   4   2   3        9.03       16.13      1.30 o
   5   2   3       99.55      113.79      3.03 o
   6   2   3       60.30       56.84      2.38 o
   7   2   3      249.87      234.24      5.21 o
   8   2   3       74.78       89.59      4.39 o
   9   2   3       58.47       57.03      5.23 o
  -9   3   3       75.62       73.26      5.39 o
  -8   3   3      157.48      153.58      6.26 o
  -7   3   3       99.09      112.12      4.23 o
  -6   3   3      277.63      272.33      4.46 o
  -5   3   3       34.57       26.44      1.28 o
  -4   3   3      793.90      756.26      9.12 o
  -3   3   3      960.47      966.95      9.22 o
  -2   3   3     3168.45     3237.69     30.57 o
  -1   3   3       15.59       10.82      1.40 o
   0   3   3       81.58       76.19      1.28 o
   1   3   3      189.82      196.57      2.28 o
   2   3   3      199.62      191.86      2.18 o
   3   3   3     3508.46     3626.18     34.20 o
   4   3   3     1304.21     1294.48     12.21 o
   5   3   3       24.73       28.05      1.61 o
   6   3   3       28.10       27.09      3.22 o
   7   3   3       57.45       51.90      3.42 o
   8   3   3        5.68        2.30      2.47 o
   9   3   3       60.13       66.28      5.70 o
  -9   4   3      105.58      111.66      6.07 o
  -8   4   3       27.62       33.73      3.67 o
  -7   4   3       75.81       82.11     10.04 o
  -6   4   3       10.40       15.78      1.34 o
  -5   4   3      182.63      165.90      3.48 o
  -4   4   3      206.22      195.26      6.57 o
  -3   4   3      414.64      439.12      5.49 o
  -2   4   3     1236.60     1260.47     12.80 o
  -1   4   3       12.48       17.19      0.98 o
   0   4   3       21.68       11.23      0.68 o
   1   4   3     1445.56     1439.47     12.96 o
   2   4   3      193.09      212.34      2.85 o
   3   4   3        0.68        0.02      0.91 o
   4   4   3      269.80      261.58      3.85 o
   5   4   3       17.62       13.21      1.55 o
   6   4   3       76.70       74.62      1.77 o
   7   4   3       32.78       27.56      1.66 o
   8   4   3        0.89       -0.35      1.76 o
   9   4   3        1.88       -3.26      3.45 o
  -9   5   3        9.35        5.75      6.51 o
  -8   5   3      120.30      111.85      6.12 o
  -7   5   3       38.57       37.45      2.53 o
  -6   5   3      715.29      660.15     10.38 o
  -5   5   3     3605.09     3608.79     40.77 o
  -4   5   3        1.95        1.43      0.72 o
  -3   5   3      307.79      344.62      4.82 o
  -2   5   3      215.30      214.20      3.77 o
  -1   5   3       52.99       47.28      1.93 o
   0   5   3      147.30      168.09      2.74 o
   1   5   3     1235.54     1336.25     13.68 o
   2   5   3      600.46      655.70      7.89 o
   3   5   3        1.24        1.24      0.74 o
   4   5   3      142.77      130.40      2.70 o
   5   5   3       13.59       10.72      1.15 o
   6   5   3        0.01       -1.63      1.09 o
   7   5   3        0.81        0.46      1.98 o
   8   5   3       41.29       38.18      3.19 o
   9   5   3        4.92        3.20      2.87 o
  -8   6   3        4.68        6.71      4.52 o
  -7   6   3        9.74        7.32      2.10 o
  -6   6   3      269.29      260.18      5.74 o
  -5   6   3        6.83        6.77      1.71 o
  -4   6   3       17.80       21.63      1.28 o
  -3   6   3      185.88      180.02      3.32 o
  -2   6   3       40.98       36.31      1.77 o
  -1   6   3      103.26      102.08      2.94 o
   0   6   3       24.45       33.95      1.70 o
   1   6   3      702.56      793.54      9.00 o
   2   6   3       72.83       60.08      1.85 o
   3   6   3       60.54       66.87      2.09 o
   4   6   3        9.25       11.18      1.74 o
   5   6   3      102.98       94.71      2.72 o
   6   6   3      177.03      163.84      4.31 o
   7   6   3        1.09        2.26      1.91 o
   8   6   3        0.22       -0.43      2.44 o
  -8   7   3      190.28      168.38      8.65 o
  -7   7   3      136.21      123.76      5.86 o
  -6   7   3        1.91        4.20      2.59 o
  -5   7   3       80.37       65.68      2.69 o
  -4   7   3      348.56      330.50      5.08 o
  -3   7   3       82.37       80.57      2.30 o
  -2   7   3       71.87       89.41      4.38 o
  -1   7   3      232.72      228.14      4.88 o
   0   7   3       96.96      100.93      2.91 o
   1   7   3       65.15       66.75      2.81 o
   2   7   3      231.39      223.39      3.85 o
   3   7   3        5.31        3.15      1.25 o
   4   7   3      622.87      600.52      9.24 o
   5   7   3       13.11        6.90      1.66 o
   6   7   3      187.27      171.08      4.72 o
   7   7   3        0.03       -0.56      1.92 o
   8   7   3        0.98        1.03      2.72 o
  -7   8   3       21.75       17.69      3.41 o
  -6   8   3        1.30        2.81      2.33 o
  -5   8   3      133.60      137.53      4.70 o
  -4   8   3       15.07       11.66      2.28 o
  -3   8   3       49.78       48.92      4.41 o
  -2   8   3      580.80      588.59     10.49 o
  -1   8   3       28.76       23.74      2.06 o
   0   8   3        1.80        0.12      1.24 o
   1   8   3      186.00      183.59      4.67 o
   2   8   3        5.08        1.64      1.38 o
   3   8   3      259.93      239.40      5.67 o
   4   8   3       11.61       10.65      2.30 o
   5   8   3       18.57       21.23      2.29 o
   6   8   3        9.85        9.68      2.62 o
   7   8   3        8.15        7.78      2.87 o
  -7   9   3        3.00       -1.61      2.95 o
  -6   9   3       49.56       47.96      4.43 o
  -5   9   3        0.40        0.73      2.20 o
  -4   9   3       99.77       98.01      4.33 o
  -3   9   3        0.37        1.37      2.17 o
  -2   9   3      144.89      139.11      4.78 o
  -1   9   3       22.98       28.31      2.74 o
   0   9   3      130.26      124.71      4.77 o
   1   9   3       92.95       94.34      3.32 o
   2   9   3      305.75      311.00      5.94 o
   3   9   3        4.97       -1.01      2.32 o
   4   9   3       35.37       34.54      3.14 o
   5   9   3        8.01        3.97      2.01 o
   6   9   3        0.00       -3.23      2.16 o
  -6  10   3       12.21       15.78      4.91 o
  -5  10   3       20.28       20.30      3.25 o
  -4  10   3      203.99      213.45      6.58 o
  -3  10   3        6.45        3.38      2.43 o
  -2  10   3       30.59       34.14      3.55 o
  -1  10   3      216.20      204.29      6.11 o
   0  10   3      261.10      253.59      6.86 o
   1  10   3        1.27        0.05      1.75 o
   2  10   3        5.97        5.35      2.13 o
   3  10   3        1.83        0.83      2.32 o
   4  10   3       11.98        9.59      2.23 o
   5  10   3        8.78        5.19      3.03 o
   6  10   3       19.57       15.15      3.75 o
  -4  11   3       13.25       15.49      3.43 o
  -3  11   3       86.66       79.24      8.44 o
  -2  11   3        0.66       -3.32      2.21 o
  -1  11   3       88.82       81.84      4.98 o
   0  11   3       23.96       24.71      3.19 o
   1  11   3       36.25       36.05      4.03 o
   2  11   3       55.69       61.69      4.59 o
   3  11   3       25.82       27.30      4.10 o
   4  11   3        0.19       -3.77      3.23 o
  -3  12   3        7.84        6.44      5.67 o
  -2  12   3       55.99       60.31      6.63 o
  -1  12   3        0.04       -0.86      3.79 o
   0  12   3        1.40       -4.52      5.05 o
   1  12   3       90.66       88.92      7.74 o
   2  12   3       83.49       84.72      7.89 o
 -10   0   4        7.90        7.80      4.68 o
  -8   0   4        0.03       -0.36      2.01 o
  -6   0   4        8.69       15.21      1.65 o
  -4   0   4      352.74      375.07      7.39 o
  -2   0   4     4856.06     4588.76     56.93 o
   0   0   4      477.12      416.13      5.27 o
   2   0   4     3884.74     3850.91     48.50 o
   4   0   4       79.40       61.30      5.50 o
   6   0   4      312.33      318.57      6.61 o
   8   0   4      126.79      113.79      5.32 o
 -10   1   4        4.38        4.87      4.22 o
  -9   1   4       30.04       34.51      5.07 o
  -8   1   4       51.33       48.92      3.48 o
  -7   1   4        6.88        9.41      1.21 o
  -6   1   4        8.69        8.30      1.05 o
  -5   1   4        3.66        3.97      0.96 o
  -4   1   4       79.12       70.94      1.75 o
  -3   1   4       51.59       54.73      1.11 o
  -2   1   4      230.50      238.63      2.86 o
  -1   1   4     2827.58     2715.78     24.15 o
   0   1   4     9195.62     9313.48     77.52 o
   1   1   4     2151.37     1977.34     16.19 o
   2   1   4       26.77       23.08      0.82 o
   3   1   4      260.80      298.49      4.74 o
   4   1   4      183.21      177.06      3.40 o
   5   1   4       24.65       14.42      1.77 o
   6   1   4      122.80      118.33      3.54 o
   7   1   4       39.28       45.02      2.51 o
   8   1   4       15.65       13.75      2.68 o
   9   1   4        4.69        9.55      4.72 o
 -10   2   4        5.05       11.51      3.46 o
  -9   2   4       51.72       55.28      4.27 o
  -8   2   4      161.59      163.66      6.44 o
  -7   2   4       40.55       41.10      2.28 o
  -6   2   4        8.42        6.60      1.19 o
  -5   2   4      103.13       94.02      2.25 o
  -4   2   4      350.64      352.57      5.97 o
  -3   2   4      878.95      870.66      8.33 o
  -2   2   4     2929.58     2844.33     26.58 o
  -1   2   4     2271.44     2207.00     24.31 o
   0   2   4       39.26       33.93      0.79 o
   1   2   4      468.13      455.27      4.41 o
   2   2   4     1343.76     1234.81     10.91 o
   3   2   4     3139.43     3345.60     33.51 o
   4   2   4      978.95     1099.76     15.19 o
   5   2   4      235.62      258.42      4.93 o
   6   2   4      269.85      275.92      5.46 o
   7   2   4      182.42      194.38      4.72 o
   8   2   4       58.57       55.21      4.19 o
   9   2   4       14.60       14.35      3.84 o
  -9   3   4       13.66       18.73      3.48 o
  -8   3   4        0.94        0.81      2.52 o
  -7   3   4        0.41        1.13      1.46 o
  -6   3   4        7.25        7.20      1.20 o
  -5   3   4      390.76      384.19      7.29 o
  -4   3   4      556.92      546.13      7.63 o
  -3   3   4      128.01      146.96      2.42 o
  -2   3   4      462.84      524.62      5.95 o
  -1   3   4       43.11       50.27      1.24 o
   0   3   4      258.46      277.20      2.97 o
   1   3   4       20.35       22.78      0.76 o
   2   3   4      380.88      407.44      3.92 o
   3   3   4       45.50       48.48      1.74 o
   4   3   4      214.12      236.54      2.93 o
   5   3   4        3.42        8.32      0.95 o
   6   3   4        0.64        2.03      1.38 o
   7   3   4      117.79      128.83      4.65 o
   8   3   4       43.15       48.43      3.68 o
   9   3   4        3.66        4.56      3.53 o
  -9   4   4       14.67       19.68      3.78 o
  -8   4   4       82.55       91.06      5.35 o
  -7   4   4      284.96      273.54      8.93 o
  -6   4   4      675.74      678.00      9.74 o
  -5   4   4      138.32      131.07      2.94 o
  -4   4   4      621.69      652.60      7.65 o
  -3   4   4      484.27      476.25      6.34 o
  -2   4   4     1533.94     1517.52     16.11 o
  -1   4   4      163.71      180.92      3.38 o
   0   4   4       61.54       52.44      1.28 o
   1   4   4      972.04     1024.99     10.03 o
   2   4   4      527.35      513.34      5.52 o
   3   4   4      666.76      744.02      8.54 o
   4   4   4      108.04      107.38      2.21 o
   5   4   4        6.01        8.79      0.83 o
   6   4   4       53.30       45.67      1.64 o
   7   4   4       13.63       16.23      1.52 o
   8   4   4      105.73       94.62      6.30 o
   9   4   4       11.63        9.52      4.03 o
  -9   5   4       24.18       22.63      4.06 o
  -8   5   4        7.36        9.16      3.28 o
  -7   5   4       22.31       18.20      3.52 o
  -6   5   4      557.84      534.47     12.33 o
  -5   5   4       39.71       52.41      3.39 o
  -4   5   4        1.50        0.40      0.97 o
  -3   5   4       72.56       76.69      2.22 o
  -2   5   4       35.02       37.96      1.75 o
  -1   5   4     1670.77     1646.95     19.35 o
   0   5   4      379.77      440.37      6.51 o
   1   5   4     1083.66     1148.58     11.99 o
   2   5   4      676.67      732.19      8.66 o
   3   5   4      176.13      164.45      2.81 o
   4   5   4       93.19       89.95      2.24 o
   5   5   4       12.63       13.92      1.18 o
   6   5   4       11.56       10.93      1.28 o
   7   5   4        0.78       -2.28      2.78 o
   8   5   4        0.12       -0.83      2.18 o
   9   5   4        1.33        0.75      2.31 o
  -8   6   4      147.74      145.35      7.63 o
  -7   6   4      159.04      164.68     14.35 o
  -6   6   4      580.87      578.88     11.09 o
  -5   6   4       88.02       93.20      3.55 o
  -4   6   4      547.86      541.16      8.72 o
  -3   6   4      124.39      122.33      2.86 o
  -2   6   4      164.55      146.35      3.32 o
  -1   6   4        0.95       -0.31      1.10 o
   0   6   4      743.19      758.37      9.92 o
   1   6   4       38.90       48.85      1.73 o
   2   6   4      617.31      618.17      7.34 o
   3   6   4        9.60        9.47      1.12 o
   4   6   4      337.06      294.41      5.00 o
   5   6   4        0.94       -0.64      1.09 o
   6   6   4      141.51      145.29      4.05 o
   7   6   4        0.15        1.37      2.27 o
   8   6   4       38.49       40.61      3.57 o
  -8   7   4       43.01       33.32      5.17 o
  -7   7   4      536.37      512.09     12.50 o
  -6   7   4      221.48      220.86      6.33 o
  -5   7   4       12.19       12.06      2.90 o
  -4   7   4       91.68       92.51      3.67 o
  -3   7   4       65.81       72.32      2.62 o
  -2   7   4       24.55       26.75      2.74 o
  -1   7   4      242.70      244.47      5.14 o
   0   7   4      538.85      558.53      8.13 o
   1   7   4      174.12      150.88      3.31 o
   2   7   4      133.24      128.45      3.48 o
   3   7   4        2.03        1.74      1.24 o
   4   7   4       39.37       33.99      2.22 o
   5   7   4        7.08       11.71      1.94 o
   6   7   4       45.50       46.59      4.24 o
   7   7   4        0.28       -2.06      2.87 o
   8   7   4       13.12       20.81      3.37 o
  -7   8   4        2.83        7.30      3.04 o
  -6   8   4       25.97       34.19      4.80 o
  -5   8   4        5.63        6.20      2.10 o
  -4   8   4      106.10      119.64      4.72 o
  -3   8   4        5.19        4.55      1.36 o
  -2   8   4      893.79      894.10     14.35 o
  -1   8   4        8.12       11.86      1.82 o
   0   8   4      115.45      121.20      3.44 o
   1   8   4      252.29      236.78      4.56 o
   2   8   4      368.34      373.60      6.35 o
   3   8   4      221.39      204.99      6.53 o
   4   8   4       89.51       97.52      4.77 o
   5   8   4       79.15       77.60      3.48 o
   6   8   4       19.63       18.35      2.66 o
   7   8   4       26.33       21.18      3.49 o
  -7   9   4       13.49       18.56      3.93 o
  -6   9   4       12.10       11.58      3.39 o
  -5   9   4        6.63       10.49      2.71 o
  -4   9   4        0.15        3.99      2.26 o
  -3   9   4      194.00      196.77      6.59 o
  -2   9   4       13.56       22.25      2.72 o
  -1   9   4       38.10       43.27      3.06 o
   0   9   4        6.48        4.96      1.81 o
   1   9   4       24.62       20.47      2.20 o
   2   9   4        5.08        1.83      2.22 o
   3   9   4        8.55        0.90      2.82 o
   4   9   4       86.55       72.51      3.57 o
   5   9   4        7.37        7.35      2.26 o
   6   9   4       11.36        7.27      2.51 o
  -6  10   4       67.18       77.48      7.17 o
  -5  10   4        0.90        0.54      3.47 o
  -4  10   4      209.32      221.05      6.75 o
  -3  10   4       52.11       57.48      4.26 o
  -2  10   4      180.34      151.70      6.08 o
  -1  10   4       63.31       54.00      4.28 o
   0  10   4      105.11      105.89      4.55 o
   1  10   4      127.57      134.38      4.43 o
   2  10   4        5.15        2.83      1.93 o
   3  10   4        4.67        2.78      2.42 o
   4  10   4       44.55       42.99      3.24 o
   5  10   4        7.61        3.46      3.04 o
  -4  11   4       17.31       16.38      3.54 o
  -3  11   4       34.43       24.28      4.16 o
  -2  11   4       27.89       22.31      3.47 o
  -1  11   4       11.32       10.96      4.30 o
   0  11   4      239.06      247.97      7.17 o
   1  11   4       20.79       20.02      6.07 o
   2  11   4       68.78       72.05      7.27 o
   3  11   4        0.64        0.22      2.88 o
   4  11   4        3.59        7.15      3.44 o
  -2  12   4       16.22       19.12      5.07 o
  -1  12   4        3.44       14.19      6.76 o
   0  12   4        1.67        4.77      5.81 o
   1  12   4       20.18       26.70      5.72 o
   2  12   4       66.95       79.01      9.66 o
  -9   0   5       34.34       39.47      5.75 o
  -7   0   5        0.80        0.57      1.49 o
  -5   0   5      562.84      614.12     11.61 o
  -3   0   5       15.18       15.53      1.82 o
  -1   0   5     5648.94     5390.83     66.83 o
   1   0   5      713.49      589.95      7.41 o
   3   0   5        4.65        4.47      0.54 o
   5   0   5       15.95       14.59      1.14 o
   7   0   5      229.42      205.92      5.13 o
   9   0   5        4.67        7.58      2.91 o
 -10   1   5       15.39       12.08      3.72 o
  -9   1   5       55.78       63.67      4.48 o
  -8   1   5        1.76        0.35      1.92 o
  -7   1   5        1.39        1.36      1.07 o
  -6   1   5       59.49       57.91      2.00 o
  -5   1   5      495.44      490.46      6.72 o
  -4   1   5       43.03       46.05      1.33 o
  -3   1   5      126.68      123.31      1.91 o
  -2   1   5       19.61       20.64      1.15 o
  -1   1   5    17825.03    17878.86    155.18 o
   0   1   5     7392.25     7341.92     61.26 o
   1   1   5       78.58       78.17      1.22 o
   2   1   5      177.00      164.39      1.88 o
   3   1   5      210.58      216.47      3.16 o
   4   1   5       45.24       46.71      2.53 o
   5   1   5       43.16       36.77      2.49 o
   6   1   5      308.85      302.06      5.47 o
   7   1   5       71.40       71.35      2.67 o
   8   1   5        7.82       11.10      2.63 o
   9   1   5        3.22        0.11      3.26 o
  -9   2   5      118.68      111.27      9.66 o
  -8   2   5       15.30       13.01      3.11 o
  -7   2   5       77.72       75.18      3.06 o
  -6   2   5        0.99        2.38      1.13 o
  -5   2   5        6.43        8.27      1.32 o
  -4   2   5      159.43      155.02      4.21 o
  -3   2   5       29.71       27.34      0.97 o
  -2   2   5       13.07       14.14      0.63 o
  -1   2   5      582.86      577.03      5.57 o
   0   2   5      545.65      537.43      5.17 o
   1   2   5      194.57      171.56      2.09 o
   2   2   5     1977.29     2000.22     18.18 o
   3   2   5      520.11      544.53      5.48 o
   4   2   5        0.25       -0.22      0.86 o
   5   2   5       47.94       50.42      2.08 o
   6   2   5       10.36       12.46      2.13 o
   7   2   5      176.62      164.04      4.29 o
   8   2   5       62.37       54.96      4.12 o
   9   2   5       48.15       48.76      5.09 o
  -9   3   5       25.54       26.67      3.81 o
  -8   3   5       37.51       42.41      3.91 o
  -7   3   5       83.73       84.43      4.77 o
  -6   3   5       18.96       19.18      1.29 o
  -5   3   5        6.22        5.00      1.39 o
  -4   3   5        7.92        9.81      1.02 o
  -3   3   5        9.98       10.95      0.88 o
  -2   3   5     1175.96     1176.15     13.49 o
  -1   3   5      279.46      277.15      4.58 o
   0   3   5      186.17      175.86      2.25 o
   1   3   5     1084.85     1010.94      8.85 o
   2   3   5      583.54      583.48      5.37 o
   3   3   5        0.15       -0.80      0.53 o
   4   3   5       62.99       44.78      1.22 o
   5   3   5       35.06       37.43      1.27 o
   6   3   5      107.51      110.87      3.53 o
   7   3   5       60.03       60.80      3.40 o
   8   3   5        0.38        2.00      3.00 o
   9   3   5       10.74        4.72      3.80 o
  -9   4   5      161.37      175.16      9.57 o
  -8   4   5       13.96       13.51      3.24 o
  -7   4   5       44.86       46.24      4.23 o
  -6   4   5      193.17      209.55      4.28 o
  -5   4   5       51.81       49.46      2.07 o
  -4   4   5     1080.79     1054.03     12.54 o
  -3   4   5      558.50      573.19      8.26 o
  -2   4   5       28.33       11.51      1.56 o
  -1   4   5      216.19      211.28      3.51 o
   0   4   5     1267.24     1287.22     14.56 o
   1   4   5      388.13      391.39      4.80 o
   2   4   5      549.42      676.35      6.66 o
   3   4   5      141.86      142.95      2.36 o
   4   4   5       15.98       18.93      1.06 o
   5   4   5       10.05        8.21      0.82 o
   6   4   5       45.29       52.95      1.75 o
   7   4   5      211.55      183.92      4.30 o
   8   4   5       24.01       21.85      4.17 o
   9   4   5        5.05        4.18      3.87 o
  -9   5   5        8.07       12.14      3.77 o
  -8   5   5       20.20       17.10      3.58 o
  -7   5   5      168.61      176.16      5.89 o
  -6   5   5        0.06        4.98      2.22 o
  -5   5   5      321.54      326.05      5.98 o
  -4   5   5       45.78       50.66      1.92 o
  -3   5   5      166.58      158.79      3.18 o
  -2   5   5        3.30        1.00      0.79 o
  -1   5   5      119.42      131.44      2.57 o
   0   5   5      401.22      485.32      6.32 o
   1   5   5        0.44       -1.14      0.76 o
   2   5   5       73.27       83.75      2.48 o
   3   5   5        4.69       12.56      1.17 o
   4   5   5        7.61        9.12      1.09 o
   5   5   5       10.50        8.74      1.03 o
   6   5   5       42.70       40.87      1.81 o
   7   5   5        2.22        3.43      2.09 o
   8   5   5        5.29        4.67      2.25 o
   9   5   5        0.76        3.57      2.36 o
  -8   6   5       17.31       13.69      6.75 o
  -7   6   5      151.52      127.43      5.51 o
  -6   6   5        0.23        1.56      2.44 o
  -5   6   5      300.87      289.49      6.15 o
  -4   6   5        5.45        5.92      1.22 o
  -3   6   5       43.38       46.96      1.90 o
  -2   6   5      112.26      100.66      3.49 o
  -1   6   5     1115.25     1080.75     13.17 o
   0   6   5       16.02       20.92      1.52 o
   1   6   5       16.69       18.57      1.37 o
   2   6   5      143.54      145.11      2.84 o
   3   6   5       59.56       65.70      1.99 o
   4   6   5      173.96      170.55      3.64 o
   5   6   5       20.09       16.11      2.05 o
   6   6   5       30.28       35.03      2.26 o
   7   6   5        1.05        0.90      2.26 o
   8   6   5       34.53       38.81      3.59 o
  -8   7   5        1.27        6.84      3.95 o
  -7   7   5        8.60       13.12      3.13 o
  -6   7   5        0.24        0.82      2.01 o
  -5   7   5       42.27       47.07      2.88 o
  -4   7   5      721.58      739.89     10.20 o
  -3   7   5       19.35       20.28      1.78 o
  -2   7   5        0.67        1.36      0.94 o
  -1   7   5      192.41      213.96      4.80 o
   0   7   5       14.92       25.73      1.78 o
   1   7   5      269.51      264.13      4.90 o
   2   7   5       80.65       91.13      2.48 o
   3   7   5      366.07      346.27      5.71 o
   4   7   5      518.54      551.40     13.42 o
   5   7   5       69.30       74.01      3.22 o
   6   7   5       45.74       61.77      3.46 o
   7   7   5        0.07        2.88      2.56 o
   8   7   5        6.43       10.83      3.11 o
  -7   8   5       48.76       56.72      4.59 o
  -6   8   5       60.68       63.64      8.08 o
  -5   8   5      114.76      124.56      4.56 o
  -4   8   5       31.71       35.36      2.87 o
  -3   8   5       51.14       52.03      2.83 o
  -2   8   5       92.52       88.45      3.73 o
  -1   8   5      150.55      140.71      4.06 o
   0   8   5      187.85      192.32      4.38 o
   1   8   5      173.83      167.19      4.72 o
   2   8   5      351.87      326.64      7.20 o
   3   8   5      438.00      433.93      8.80 o
   4   8   5      158.81      145.43      4.63 o
   5   8   5       69.69       65.66      3.28 o
   6   8   5        0.31        2.62      2.21 o
   7   8   5       35.25       39.22      4.11 o
  -7   9   5       27.73       32.66      4.97 o
  -6   9   5        8.78       10.10      3.34 o
  -5   9   5        3.19        4.15      2.44 o
  -4   9   5      393.49      394.17      8.76 o
  -3   9   5       31.83       32.17      3.43 o
  -2   9   5      901.08      893.22     14.86 o
  -1   9   5       66.20       70.58      3.65 o
   0   9   5      240.09      244.53      5.77 o
   1   9   5      146.70      149.29      4.40 o
   2   9   5      102.85       95.25      5.65 o
   3   9   5      139.33      123.61      6.33 o
   4   9   5        0.90        1.66      1.92 o
   5   9   5      103.99       89.41      3.98 o
   6   9   5       13.41       13.83      2.77 o
  -6  10   5       22.99       39.13      6.97 o
  -5  10   5        2.88        1.58      2.56 o
  -4  10   5       85.53       97.93      4.76 o
  -3  10   5       67.14       78.99      4.37 o
  -2  10   5        0.08       -3.24      2.49 o
  -1  10   5       22.45       21.28      2.86 o
   0  10   5       56.80       59.41      4.10 o
   1  10   5       32.47       23.09      2.44 o
   2  10   5        9.21        9.75      2.71 o
   3  10   5       11.50       18.28      4.30 o
   4  10   5        3.18        3.56      3.01 o
   5  10   5       14.56       11.18      2.88 o
  -4  11   5        9.26        5.14      3.04 o
  -3  11   5       30.53       31.70      3.85 o
  -2  11   5        0.08        2.70      2.70 o
  -1  11   5        4.78        4.43      3.65 o
   0  11   5       15.75       24.97      4.58 o
   1  11   5       15.50       31.95      3.88 o
   2  11   5       29.03       31.44      4.56 o
   3  11   5        2.40       -0.68      3.71 o
   4  11   5        1.41       -0.09      3.86 o
  -2  12   5        0.65       -2.96      3.90 o
  -1  12   5       34.63       39.75      8.97 o
   0  12   5       25.86       30.59      8.50 o
   1  12   5        2.67       14.26      4.97 o
   2  12   5       21.28       18.14      7.55 o
 -10   0   6      234.83      273.18     14.23 o
  -8   0   6        1.71        3.28      2.45 o
  -6   0   6       63.30       55.35      2.78 o
  -4   0   6      886.47      911.86     13.96 o
  -2   0   6     1633.03     1554.20     20.16 o
   0   0   6     6235.39     6028.41     68.19 o
   2   0   6       82.17      101.09      1.57 o
   4   0   6       83.80       81.00      2.08 o
   6   0   6      527.46      541.56      8.90 o
   8   0   6       58.87       53.88      3.99 o
 -10   1   6        3.01        1.03      3.45 o
  -9   1   6        1.00        2.83      4.93 o
  -8   1   6        3.68        4.44      1.75 o
  -7   1   6      111.73      113.87      3.31 o
  -6   1   6      165.28      167.87      4.31 o
  -5   1   6      236.99      251.16      3.88 o
  -4   1   6      134.69      144.64      2.77 o
  -3   1   6       23.40       16.00      0.82 o
  -2   1   6     2212.27     2212.73     19.98 o
  -1   1   6      510.78      484.30      5.63 o
   0   1   6      195.01      202.52      2.65 o
   1   1   6      525.55      478.65      4.22 o
   2   1   6      227.30      207.97      2.21 o
   3   1   6      180.38      201.92      2.72 o
   4   1   6       43.24       51.83      1.15 o
   5   1   6       55.29       53.49      1.70 o
   6   1   6       23.59       19.30      1.67 o
   7   1   6        0.13       -1.08      1.32 o
   8   1   6       28.56       24.42      3.07 o
   9   1   6        0.01       -0.68      2.71 o
  -9   2   6       25.88       30.47      4.01 o
  -8   2   6        8.18       13.23      2.30 o
  -7   2   6       39.95       45.98      2.98 o
  -6   2   6       52.43       53.18      2.09 o
  -5   2   6       62.93       52.72      1.92 o
  -4   2   6      302.15      296.17      4.24 o
  -3   2   6     1114.41     1037.69     11.23 o
  -2   2   6      496.61      523.77      5.52 o
  -1   2   6     4574.87     4773.48     42.16 o
   0   2   6       13.81       16.52      0.70 o
   1   2   6      784.85      730.57      6.80 o
   2   2   6      117.91      111.41      1.53 o
   3   2   6      163.32      180.96      2.80 o
   4   2   6      497.34      530.35      6.15 o
   5   2   6        0.32        0.23      1.24 o
   6   2   6      141.93      134.32      3.63 o
   7   2   6       52.03       51.44      3.72 o
   8   2   6       50.90       41.67      3.81 o
   9   2   6       18.72       20.77      4.23 o
  -9   3   6       22.61       20.12      3.78 o
  -8   3   6       58.96       59.87      4.60 o
  -7   3   6        0.01        2.01      2.44 o
  -6   3   6        0.03       -1.37      0.92 o
  -5   3   6      287.68      270.70      7.26 o
  -4   3   6      323.56      316.84      4.44 o
  -3   3   6      405.65      418.19      5.34 o
  -2   3   6       11.14       12.13      1.02 o
  -1   3   6      287.82      292.70      3.51 o
   0   3   6      800.63      793.90      7.20 o
   1   3   6      510.69      475.82      4.86 o
   2   3   6      140.53      182.55      2.29 o
   3   3   6      390.69      410.50      4.89 o
   4   3   6      233.44      209.01      2.95 o
   5   3   6       43.86       37.63      1.08 o
   6   3   6      269.46      236.08      5.50 o
   7   3   6      341.51      356.33      8.81 o
   8   3   6        0.87       -3.73      2.49 o
   9   3   6        7.90        9.58      6.21 o
  -9   4   6      139.35      148.05      7.52 o
  -8   4   6        1.93       -0.48      5.47 o
  -7   4   6       39.95       35.61      3.81 o
  -6   4   6       19.12       16.65      2.42 o
  -5   4   6        0.99        0.90      1.37 o
  -4   4   6      367.80      377.48      5.75 o
  -3   4   6      915.08     1001.15     12.08 o
  -2   4   6       28.91       17.51      1.25 o
  -1   4   6       37.98       31.36      1.18 o
   0   4   6      481.54      467.49      5.95 o
   1   4   6      290.70      254.06      3.35 o
   2   4   6      141.93      110.15      2.52 o
   3   4   6       18.36       31.62      1.17 o
   4   4   6       43.46       44.36      1.44 o
   5   4   6        0.22       -0.82      0.68 o
   6   4   6       92.80       82.98      2.44 o
   7   4   6        0.64       -1.77      1.18 o
   8   4   6        8.83        4.81      3.54 o
   9   4   6       45.34       40.67      5.74 o
  -9   5   6       37.40       45.14      5.07 o
  -8   5   6        1.27        2.74      3.14 o
  -7   5   6       16.30       22.19      2.86 o
  -6   5   6      390.62      398.79      8.47 o
  -5   5   6      411.77      388.78      7.29 o
  -4   5   6        7.97        8.79      1.21 o
  -3   5   6        8.19        7.07      1.15 o
  -2   5   6      108.72      120.82      2.69 o
  -1   5   6      864.86      845.18     12.24 o
   0   5   6      768.23      881.63     10.98 o
   1   5   6       76.59       85.02      2.18 o
   2   5   6      317.33      326.46      5.03 o
   3   5   6        7.14        4.84      0.99 o
   4   5   6       10.10       10.84      1.13 o
   5   5   6       50.55       55.22      1.88 o
   6   5   6       79.28       71.20      2.32 o
   7   5   6       49.07       38.02      3.02 o
   8   5   6        0.25       -0.55      2.10 o
  -8   6   6       42.04       39.11      8.06 o
  -7   6   6        2.82        4.17      2.67 o
  -6   6   6       38.59       38.72      3.61 o
  -5   6   6       41.14       46.79      3.19 o
  -4   6   6      210.62      179.87      3.84 o
  -3   6   6       67.58       64.93      2.19 o
  -2   6   6      128.41      138.70      3.34 o
  -1   6   6      641.75      598.09      8.86 o
   0   6   6        1.23        1.57      1.11 o
   1   6   6      803.49      768.18      9.39 o
   2   6   6       91.64       84.31      2.28 o
   3   6   6        0.03       -1.27      0.85 o
   4   6   6      194.74      193.67      4.55 o
   5   6   6       51.45       54.90      2.31 o
   6   6   6       79.27       67.22      2.88 o
   7   6   6       28.91       20.78      2.98 o
   8   6   6       21.47       26.94      4.88 o
  -8   7   6        4.79        2.67      3.82 o
  -7   7   6       29.60       34.81      3.72 o
  -6   7   6        0.33        1.52      2.09 o
  -5   7   6        0.06       -1.58      1.62 o
  -4   7   6      884.33      905.96     14.51 o
  -3   7   6      220.76      213.24      6.10 o
  -2   7   6       14.30       17.36      1.83 o
  -1   7   6      404.54      447.32      7.65 o
   0   7   6      234.35      209.79      6.02 o
   1   7   6      421.60      403.35      6.50 o
   2   7   6      628.81      633.08      8.30 o
   3   7   6       30.19       32.94      1.89 o
   4   7   6       42.00       51.06      3.73 o
   5   7   6      397.26      382.25      7.59 o
   6   7   6       55.23       57.07      3.40 o
   7   7   6        4.84        2.82      2.71 o
   8   7   6       95.92      100.43      5.51 o
  -7   8   6        8.53       13.02      3.37 o
  -6   8   6       50.37       47.02      3.56 o
  -5   8   6       34.81       38.51      2.97 o
  -4   8   6       19.19       24.54      2.62 o
  -3   8   6      302.42      314.94      6.52 o
  -2   8   6      191.50      180.37      6.13 o
  -1   8   6        9.26       11.40      2.11 o
   0   8   6      170.70      168.01      4.52 o
   1   8   6       55.50       58.47      2.77 o
   2   8   6      154.37      159.15      4.60 o
   3   8   6      142.47      150.45      5.05 o
   4   8   6       18.67       12.79      2.21 o
   5   8   6       12.53       15.58      2.32 o
   6   8   6        8.22        7.34      2.60 o
   7   8   6        0.63       -0.30      2.80 o
  -6   9   6        2.43        2.47      2.49 o
  -5   9   6        7.48        7.15      3.33 o
  -4   9   6       52.23       52.98      4.02 o
  -3   9   6      241.33      246.79      6.73 o
  -2   9   6      354.73      368.66      8.25 o
  -1   9   6       37.33       31.08      3.14 o
   0   9   6      135.66      127.59      4.22 o
   1   9   6      225.10      227.33      5.48 o
   2   9   6       43.64       42.87      3.34 o
   3   9   6      273.76      291.94      8.22 o
   4   9   6        1.25        0.04      1.97 o
   5   9   6      193.56      208.77      5.93 o
   6   9   6        1.96        0.77      2.44 o
  -5  10   6        2.40        4.54      3.27 o
  -4  10   6      128.53      116.63      5.08 o
  -3  10   6        0.09       -0.23      2.14 o
  -2  10   6       69.10       57.74      4.22 o
  -1  10   6       17.27       31.32      3.14 o
   0  10   6      186.44      185.25      5.95 o
   1  10   6        1.09       -1.28      1.98 o
   2  10   6       62.33       60.20      4.31 o
   3  10   6       21.21       21.37      5.04 o
   4  10   6       87.07       79.75      5.48 o
   5  10   6       15.65       15.23      3.45 o
  -4  11   6      137.48      144.26      6.56 o
  -3  11   6        1.45        4.08      2.85 o
  -2  11   6        0.90        5.19      3.40 o
  -1  11   6       13.62        9.36      3.54 o
   0  11   6      140.05      158.54      6.75 o
   1  11   6      250.61      282.47     12.95 o
   2  11   6       25.54       28.30      4.37 o
   3  11   6        5.14        5.94      4.11 o
   4  11   6       18.58       16.83      3.74 o
  -2  12   6       37.04       47.19      6.45 o
  -1  12   6       16.13       28.50      8.18 o
   0  12   6       21.10       31.79      8.85 o
   1  12   6        0.50        4.19      6.41 o
   2  12   6       30.36       44.92      6.39 o
  -9   0   7       17.06       18.70      5.06 o
  -7   0   7       34.88       43.24      3.68 o
  -5   0   7        4.06        1.01      0.96 o
  -3   0   7      176.31      182.72      3.98 o
  -1   0   7     4091.69     4003.41     45.78 o
   1   0   7        0.67        1.67      0.48 o
   3   0   7      334.94      359.07      6.60 o
   5   0   7       10.93       12.74      1.15 o
   7   0   7       51.66       49.35      2.66 o
   9   0   7       31.62       37.09      4.11 o
  -9   1   7       74.24       83.96      5.43 o
  -8   1   7        0.02       -0.39      1.92 o
  -7   1   7       15.41       17.25      1.93 o
  -6   1   7       25.49       39.91      1.74 o
  -5   1   7      621.77      624.02      7.29 o
  -4   1   7      458.06      436.10      5.78 o
  -3   1   7      471.79      502.95      6.01 o
  -2   1   7     4250.55     4027.70     35.75 o
  -1   1   7     2514.71     2351.46     21.23 o
   0   1   7        2.56        2.22      0.69 o
   1   1   7       31.10       24.39      0.71 o
   2   1   7      171.50      161.78      1.89 o
   3   1   7      695.18      733.25      7.04 o
   4   1   7       72.77       66.99      1.53 o
   5   1   7       42.51       50.93      1.20 o
   6   1   7      615.25      630.75      7.29 o
   7   1   7       28.98       31.78      1.37 o
   8   1   7       19.93       19.01      2.30 o
   9   1   7        4.32        1.05      1.91 o
  -9   2   7       14.45       16.43      3.54 o
  -8   2   7        6.13        6.80      2.75 o
  -7   2   7        2.71        4.13      1.94 o
  -6   2   7       59.46       65.24      2.22 o
  -5   2   7        0.87        0.13      1.13 o
  -4   2   7      225.52      200.42      3.34 o
  -3   2   7      102.52       87.86      1.82 o
  -2   2   7      581.93      559.26      6.65 o
  -1   2   7       53.57       63.32      1.43 o
   0   2   7     2427.74     2436.89     21.02 o
   1   2   7      372.07      363.09      3.84 o
   2   2   7       52.01       42.39      0.92 o
   3   2   7      108.28      110.45      1.79 o
   4   2   7      428.80      413.98      5.10 o
   5   2   7      569.62      554.10      7.09 o
   6   2   7       21.47       16.80      1.72 o
   7   2   7      180.68      191.78      5.41 o
   8   2   7       51.66       52.64      4.17 o
   9   2   7       54.55       62.45      8.18 o
  -9   3   7       10.87       11.14      3.49 o
  -8   3   7      226.61      242.71      7.16 o
  -7   3   7      388.08      388.77     11.43 o
  -6   3   7        1.74        1.30      1.09 o
  -5   3   7       53.39       64.79      2.16 o
  -4   3   7        3.28        1.85      0.87 o
  -3   3   7       89.59       90.01      1.86 o
  -2   3   7     3707.82     3752.90     37.71 o
  -1   3   7      300.58      361.30      4.43 o
   0   3   7     1922.89     1920.57     16.19 o
   1   3   7      639.55      638.25      6.59 o
   2   3   7     1187.38     1277.51     12.10 o
   3   3   7       41.95       31.26      1.40 o
   4   3   7      392.32      384.65      5.04 o
   5   3   7       46.28       44.87      1.32 o
   6   3   7        0.74       -0.16      0.86 o
   7   3   7      155.93      140.67      4.97 o
   8   3   7       57.53       58.08      4.57 o
   9   3   7       24.29       32.39      4.83 o
  -9   4   7       51.27       72.90      5.73 o
  -8   4   7       11.05       14.96      3.55 o
  -7   4   7       32.13       35.99      4.08 o
  -6   4   7        3.91        2.07      1.38 o
  -5   4   7      675.33      643.60      8.41 o
  -4   4   7      219.11      251.74      4.95 o
  -3   4   7      129.86      137.57      3.00 o
  -2   4   7       71.37      101.49      2.54 o
  -1   4   7      948.61     1033.49     11.62 o
   0   4   7       88.39      104.65      2.24 o
   1   4   7        1.52        0.20      0.61 o
   2   4   7        2.72        0.25      0.57 o
   3   4   7       42.25       34.78      1.56 o
   4   4   7      119.26      115.13      2.50 o
   5   4   7       87.60       93.41      1.96 o
   6   4   7       43.96       45.69      1.83 o
   7   4   7        4.50        4.28      1.27 o
   8   4   7        3.89        4.21      3.32 o
   9   4   7       25.22       16.77      4.50 o
  -9   5   7       59.39       83.22      7.27 o
  -8   5   7       29.93       28.55      4.22 o
  -7   5   7       49.51       45.50      3.51 o
  -6   5   7      962.82     1021.14     17.18 o
  -5   5   7       19.32       17.88      1.74 o
  -4   5   7        7.82        4.92      1.13 o
  -3   5   7        2.10        0.13      0.98 o
  -2   5   7       84.39       83.28      2.32 o
  -1   5   7      112.42      148.33      2.80 o
   0   5   7      147.03      137.29      3.52 o
   1   5   7      681.13      729.90      8.77 o
   2   5   7      225.38      224.88      3.71 o
   3   5   7       58.48       52.20      1.97 o
   4   5   7        0.03        0.28      0.87 o
   5   5   7        6.55        5.05      1.05 o
   6   5   7       14.00       12.48      1.92 o
   7   5   7       83.55       80.23      5.91 o
   8   5   7        0.29        0.59      4.47 o
  -8   6   7       13.29        9.88      4.98 o
  -7   6   7        0.19        1.20      4.10 o
  -6   6   7      330.05      334.46      9.25 o
  -5   6   7       28.44       30.38      3.71 o
  -4   6   7       20.48       20.87      1.97 o
  -3   6   7        4.78        4.84      1.16 o
  -2   6   7       27.69       25.18      1.73 o
  -1   6   7      202.86      201.10      3.81 o
   0   6   7        6.57        6.78      1.33 o
   1   6   7       79.70       74.17      2.26 o
   2   6   7       22.77       17.09      1.67 o
   3   6   7      102.50      111.10      2.44 o
   4   6   7        0.04       -0.91      1.22 o
   5   6   7       38.88       35.46      2.26 o
   6   6   7      129.73      120.88      4.32 o
   7   6   7       10.33        8.94      2.68 o
   8   6   7       30.06       40.28      5.35 o
  -8   7   7        1.36        5.08      3.85 o
  -7   7   7       19.47       16.67      3.34 o
  -6   7   7        9.12        6.33      2.34 o
  -5   7   7        0.51        2.43      1.96 o
  -4   7   7      540.61      518.85      9.75 o
  -3   7   7      271.74      240.90      5.30 o
  -2   7   7       48.70       56.54      2.48 o
  -1   7   7      146.91      151.93      4.05 o
   0   7   7      621.37      657.99     10.09 o
   1   7   7      298.94      311.58      5.52 o
   2   7   7       73.49       73.05      2.57 o
   3   7   7      238.16      239.57      4.38 o
   4   7   7       78.77       78.81      3.76 o
   5   7   7       10.46        9.29      2.05 o
   6   7   7       13.95       18.58      2.56 o
   7   7   7        1.87        4.24      2.69 o
  -7   8   7       19.80       28.41      3.97 o
  -6   8   7       56.29       64.69      4.06 o
  -5   8   7        0.13       -1.13      1.89 o
  -4   8   7        2.36        2.09      1.83 o
  -3   8   7       31.92       27.12      2.46 o
  -2   8   7      257.82      256.62      5.89 o
  -1   8   7      234.77      221.98      5.30 o
   0   8   7      123.63      118.81      4.13 o
   1   8   7      167.23      174.77      4.56 o
   2   8   7      235.70      241.76      5.38 o
   3   8   7     1586.17     1604.80     23.09 o
   4   8   7      214.82      217.85      6.51 o
   5   8   7        0.29        3.29      2.19 o
   6   8   7        2.62        3.16      2.30 o
   7   8   7      147.86      142.95      8.38 o
  -6   9   7       32.96       41.59      4.17 o
  -5   9   7       29.85       25.94      2.93 o
  -4   9   7        3.02        2.86      2.17 o
  -3   9   7       14.12       12.84      2.60 o
  -2   9   7      360.45      356.44      7.46 o
  -1   9   7       53.56       52.32      3.37 o
   0   9   7        7.89        7.23      2.01 o
   1   9   7       47.97       44.86      2.84 o
   2   9   7       47.15       47.32      3.20 o
   3   9   7       35.75       32.63      3.41 o
   4   9   7       67.42       71.63      4.20 o
   5   9   7        3.91        8.49      3.10 o
   6   9   7      119.93      122.06      6.34 o
  -5  10   7      170.23      166.73      7.81 o
  -4  10   7        4.80        1.46      2.31 o
  -3  10   7        1.66        3.67      2.31 o
  -2  10   7        0.02       -0.07      2.13 o
  -1  10   7      434.89      453.53      9.76 o
   0  10   7       95.80      112.32      4.81 o
   1  10   7        4.97        6.45      2.34 o
   2  10   7       46.15       42.20      3.93 o
   3  10   7      101.92      114.70      5.55 o
   4  10   7        0.77       -0.97      2.28 o
   5  10   7       53.22       54.39      4.82 o
  -4  11   7       54.40       53.01      4.66 o
  -3  11   7       65.95       69.16      4.90 o
  -2  11   7       24.81       17.32      3.37 o
  -1  11   7        2.20        3.97      2.86 o
   0  11   7       28.67       33.33      3.95 o
   1  11   7        7.74        8.18      3.73 o
   2  11   7       31.77       27.85      4.77 o
   3  11   7        0.01        6.30      4.20 o
   4  11   7       23.51       24.47      5.19 o
  -2  12   7       13.00       10.53      4.45 o
  -1  12   7       14.64       13.36      6.89 o
   0  12   7        0.13        0.03      6.10 o
   1  12   7       19.39        9.49      6.33 o
  -8   0   8       24.31       29.48      5.02 o
  -6   0   8      147.28      151.45      4.96 o
  -4   0   8      318.14      339.91      7.92 o
  -2   0   8     4174.15     4285.32     58.67 o
   0   0   8      810.09      742.68     11.21 o
   2   0   8     2342.59     2339.84     25.20 o
   4   0   8      567.58      535.38     10.34 o
   6   0   8      388.14      392.47      7.12 o
   8   0   8      215.59      227.40      8.15 o
  -9   1   8      126.74      138.98      7.01 o
  -8   1   8       18.34       12.86      3.08 o
  -7   1   8       16.35       14.66      2.00 o
  -6   1   8      563.50      565.69      7.89 o
  -5   1   8       19.40       18.00      1.56 o
  -4   1   8      663.84      673.57      8.49 o
  -3   1   8      997.19     1026.59     10.60 o
  -2   1   8      178.03      181.24      2.91 o
  -1   1   8     2404.38     2321.20     21.08 o
   0   1   8     1385.45     1308.66     11.70 o
   1   1   8     1771.22     1777.99     14.86 o
   2   1   8      410.52      447.48      4.49 o
   3   1   8     1232.55     1307.45     11.59 o
   4   1   8       57.97       61.28      1.66 o
   5   1   8       99.86       96.73      1.94 o
   6   1   8      119.25      125.53      2.34 o
   7   1   8        0.05       -0.03      0.99 o
   8   1   8       15.69       17.21      2.10 o
   9   1   8       52.40       53.86      3.27 o
  -9   2   8       42.92       45.60      4.62 o
  -8   2   8        5.00        4.89      2.85 o
  -7   2   8        0.35       -2.21      1.73 o
  -6   2   8        2.50        2.00      1.14 o
  -5   2   8        7.90       12.46      2.03 o
  -4   2   8        0.10       -0.90      0.60 o
  -3   2   8      461.94      577.32      7.01 o
  -2   2   8     3110.03     3285.37     33.11 o
  -1   2   8      318.08      378.57      4.38 o
   0   2   8      357.33      396.97      4.25 o
   1   2   8      398.91      381.98      4.28 o
   2   2   8      148.61      160.32      2.10 o
   3   2   8       96.92       95.47      1.78 o
   4   2   8     1567.76     1600.91     14.91 o
   5   2   8       94.43       80.99      1.87 o
   6   2   8       39.72       40.24      1.46 o
   7   2   8       31.80       39.38      2.85 o
   8   2   8       78.16       81.30      7.35 o
   9   2   8       22.67       26.17      3.96 o
  -9   3   8        0.93       -3.09      4.04 o
  -8   3   8      246.11      276.48      9.78 o
  -7   3   8      170.54      177.66      7.31 o
  -6   3   8        1.77        0.00      1.09 o
  -5   3   8        4.29        6.40      1.04 o
  -4   3   8       97.44       85.00      3.17 o
  -3   3   8       22.29       19.97      1.12 o
  -2   3   8     3274.24     3652.31     39.37 o
  -1   3   8       26.25       35.00      1.21 o
   0   3   8      269.85      293.69      3.67 o
   1   3   8       26.05       30.57      1.08 o
   2   3   8      486.32      559.52      5.67 o
   3   3   8        1.76        0.13      0.62 o
   4   3   8      118.42      120.18      2.41 o
   5   3   8       12.83       10.69      0.88 o
   6   3   8       59.27       48.77      1.92 o
   7   3   8      261.68      270.71      5.60 o
   8   3   8        1.91        1.11      2.76 o
   9   3   8        3.48        0.57      3.16 o
  -9   4   8       89.87       81.54      6.18 o
  -8   4   8       12.77       14.82      6.51 o
  -7   4   8      203.91      218.24     10.80 o
  -6   4   8        0.00       -2.20      2.77 o
  -5   4   8       21.21       25.36      1.62 o
  -4   4   8        1.96        5.91      1.89 o
  -3   4   8      145.08      146.35      3.16 o
  -2   4   8      107.49      102.66      2.65 o
  -1   4   8      852.61      927.27     10.53 o
   0   4   8       10.54       10.04      0.92 o
   1   4   8        8.42       12.72      1.17 o
   2   4   8      338.15      302.08      4.09 o
   3   4   8      204.50      203.94      3.54 o
   4   4   8       58.53       68.85      2.01 o
   5   4   8       38.04       37.28      1.45 o
   6   4   8      296.26      289.59      5.27 o
   7   4   8       88.73       79.02      4.88 o
   8   4   8        4.29        1.71      2.79 o
   9   4   8        0.13       -2.76      4.69 o
  -9   5   8       17.18       20.32      4.53 o
  -8   5   8        7.61        8.11      3.60 o
  -7   5   8        2.52        0.47      2.29 o
  -6   5   8      642.27      665.05     12.43 o
  -5   5   8      123.16      111.18      3.21 o
  -4   5   8        7.00        6.34      1.68 o
  -3   5   8        6.07        5.25      1.17 o
  -2   5   8      150.51      145.24      3.27 o
  -1   5   8      117.75       95.84      2.70 o
   0   5   8      122.48      117.90      2.73 o
   1   5   8      362.04      354.13      5.50 o
   2   5   8       33.21       38.89      1.59 o
   3   5   8      340.81      372.53      5.05 o
   4   5   8       14.49       23.33      1.49 o
   5   5   8        6.78        9.40      1.41 o
   6   5   8        0.07        1.25      1.38 o
   7   5   8       17.96       11.16      3.75 o
   8   5   8       19.21        4.59      4.74 o
  -8   6   8       68.50       68.02      5.79 o
  -7   6   8        2.70       -2.60      2.51 o
  -6   6   8       20.65       21.13      4.28 o
  -5   6   8        2.19        5.52      2.21 o
  -4   6   8      157.90      146.37      4.84 o
  -3   6   8        1.18        0.17      1.15 o
  -2   6   8        9.39        7.02      1.27 o
  -1   6   8       51.74       61.55      1.96 o
   0   6   8        4.53        3.96      1.23 o
   1   6   8        4.45        8.30      1.29 o
   2   6   8      242.53      249.20      4.60 o
   3   6   8       75.06       85.02      2.23 o
   4   6   8        6.36        8.70      2.21 o
   5   6   8        0.19       -1.69      1.58 o
   6   6   8       20.65       18.67      4.01 o
   7   6   8       20.85       18.79      5.67 o
   8   6   8       29.56       31.74      5.06 o
  -8   7   8       13.11       12.50      4.31 o
  -7   7   8        0.02        2.17      3.79 o
  -6   7   8        5.37        7.14      2.39 o
  -5   7   8        2.83        0.36      1.82 o
  -4   7   8       36.46       36.77      2.51 o
  -3   7   8      191.18      175.87      4.54 o
  -2   7   8       70.34       65.69      2.64 o
  -1   7   8      119.56      139.93      3.67 o
   0   7   8       49.15       49.46      2.50 o
   1   7   8      141.29      147.70      3.94 o
   2   7   8       48.81       45.62      2.15 o
   3   7   8      104.54       93.80      2.94 o
   4   7   8       44.57       54.45      3.80 o
   5   7   8      421.25      379.99      8.69 o
   6   7   8       84.06       84.13      4.74 o
   7   7   8        4.22        2.50      3.78 o
  -7   8   8        5.34        8.50      3.22 o
  -6   8   8       38.31       43.72      3.67 o
  -5   8   8       61.96       71.59      4.47 o
  -4   8   8       99.11      102.56      4.23 o
  -3   8   8        2.66        4.97      1.84 o
  -2   8   8      880.47      896.10     13.43 o
  -1   8   8       70.18       67.24      3.12 o
   0   8   8        5.44        4.42      1.69 o
   1   8   8       29.40       25.74      2.21 o
   2   8   8      391.82      401.38      7.24 o
   3   8   8       55.54       57.73      3.09 o
   4   8   8       64.08       62.67      3.84 o
   5   8   8       46.18       52.50      4.05 o
   6   8   8        0.13        2.41      3.83 o
   7   8   8       49.51       57.05      6.84 o
  -6   9   8       11.31       14.54      3.56 o
  -5   9   8        4.04        5.94      2.41 o
  -4   9   8       52.01       45.19      3.51 o
  -3   9   8      252.91      249.03      6.83 o
  -2   9   8       72.43       82.64      3.75 o
  -1   9   8        1.77        2.21      2.06 o
   0   9   8       23.62       18.19      2.27 o
   1   9   8      633.87      622.12     10.37 o
   2   9   8      420.16      417.54      8.77 o
   3   9   8        0.96        1.55      2.84 o
   4   9   8        7.99       13.55      2.76 o
   5   9   8       55.59       57.05      5.95 o
   6   9   8       30.97       27.97      4.03 o
  -5  10   8       72.45       78.79      5.76 o
  -4  10   8        0.01       -1.34      2.54 o
  -3  10   8        3.37        3.70      2.19 o
  -2  10   8       11.58       17.91      2.82 o
  -1  10   8       34.84       34.49      3.22 o
   0  10   8      160.50      173.21      6.00 o
   1  10   8       56.34       69.96      3.91 o
   2  10   8      118.35      133.88      5.87 o
   3  10   8       62.88       54.09      4.69 o
   4  10   8       40.12       45.15      4.57 o
   5  10   8       38.55       38.92      4.51 o
  -4  11   8        4.85       10.90      3.44 o
  -3  11   8        1.59       -1.88      2.71 o
  -2  11   8        1.24       -1.46      2.70 o
  -1  11   8        0.40        0.28      2.59 o
   0  11   8       32.64       38.77      4.18 o
   1  11   8       14.48       25.53      4.40 o
   2  11   8        8.04        5.58      3.36 o
   3  11   8        5.74        4.33      4.42 o
  -1  12   8        6.84        1.99      5.75 o
   0  12   8       20.71       26.04      8.06 o
   1  12   8        0.07       -1.03      4.24 o
  -9   0   9        0.44       -0.76      4.30 o
  -7   0   9       47.99       53.75      4.17 o
  -5   0   9      380.88      408.33     18.50 o
  -3   0   9        3.43        0.31      0.94 o
  -1   0   9      416.08      323.19      5.46 o
   1   0   9     2346.93     2416.51     28.34 o
   3   0   9      121.30      109.80      2.41 o
   5   0   9      153.56      140.71      4.21 o
   7   0   9       16.40       19.87      1.77 o
   9   0   9       69.01       71.89      5.22 o
  -9   1   9       35.21       31.28      4.66 o
  -8   1   9        0.01        0.68      5.09 o
  -7   1   9       20.38       17.93      3.17 o
  -6   1   9       93.60       97.01      2.23 o
  -5   1   9        3.55        3.13      0.84 o
  -4   1   9        3.85        5.88      1.01 o
  -3   1   9      124.06      102.29      2.10 o
  -2   1   9      487.60      444.68      5.32 o
  -1   1   9      577.32      583.06      6.54 o
   0   1   9       40.78       31.46      0.98 o
   1   1   9      146.60      172.27      2.42 o
   2   1   9      138.65      177.03      2.21 o
   3   1   9       87.05       90.09      1.88 o
   4   1   9      282.86      304.58      4.44 o
   5   1   9      177.32      187.04      3.14 o
   6   1   9      210.44      217.95      3.42 o
   7   1   9       33.08       30.82      1.97 o
   8   1   9      122.88      124.72      7.67 o
   9   1   9        0.24       -0.87      3.34 o
  -9   2   9       73.54       72.62      5.55 o
  -8   2   9        2.59        3.40      6.16 o
  -7   2   9      115.54       95.92      7.28 o
  -6   2   9        0.01       -0.93      1.04 o
  -5   2   9       47.36       43.60      1.72 o
  -4   2   9       71.12       85.24      2.16 o
  -3   2   9     1995.77     2027.75     21.17 o
  -2   2   9      364.31      379.83      5.13 o
  -1   2   9     4691.33     4982.19     50.49 o
   0   2   9      326.37      336.88      4.23 o
   1   2   9      142.07      141.42      2.22 o
   2   2   9      716.09      693.80      6.70 o
   3   2   9       76.89       80.62      1.74 o
   4   2   9      395.64      424.79      4.75 o
   5   2   9      284.61      297.70      4.23 o
   6   2   9       55.65       60.93      1.80 o
   7   2   9        5.59        6.17      1.82 o
   8   2   9       36.20       34.07      2.48 o
   9   2   9        0.66        0.31      3.38 o
  -9   3   9       29.74       31.27      4.57 o
  -8   3   9        3.19        3.90      3.26 o
  -7   3   9      301.61      280.38     15.48 o
  -6   3   9      213.26      225.21      5.16 o
  -5   3   9       55.19       52.48      3.16 o
  -4   3   9       14.94        9.40      1.30 o
  -3   3   9      131.00      121.70      2.46 o
  -2   3   9       60.56       80.17      2.33 o
  -1   3   9      207.73      197.73      3.22 o
   0   3   9       53.13       56.95      1.75 o
   1   3   9       91.11      114.12      2.06 o
   2   3   9     5296.17     5658.87     50.11 o
   3   3   9       15.26       26.09      1.12 o
   4   3   9       65.74       60.37      1.58 o
   5   3   9       36.40       39.68      1.33 o
   6   3   9       18.77       15.51      1.29 o
   7   3   9      110.03      104.05      2.90 o
   8   3   9       58.91       68.71      3.35 o
   9   3   9       20.52        9.96      4.45 o
  -9   4   9        1.33       -0.43      3.49 o
  -8   4   9      239.73      235.39      9.58 o
  -7   4   9       27.76       28.86      4.05 o
  -6   4   9       14.75       11.57      3.05 o
  -5   4   9       46.43       36.08      1.81 o
  -4   4   9      247.39      247.50      6.27 o
  -3   4   9      170.41      156.54      3.54 o
  -2   4   9       25.81       26.96      2.08 o
  -1   4   9     1145.54     1149.27     13.65 o
   0   4   9     1031.68     1198.01     12.49 o
   1   4   9      821.25      884.89      9.56 o
   2   4   9        5.31        4.68      0.76 o
   3   4   9      415.24      457.65      6.10 o
   4   4   9        2.94        0.32      0.92 o
   5   4   9       19.28       17.14      1.18 o
   6   4   9      334.35      341.65      6.55 o
   7   4   9       20.69       19.10      3.43 o
   8   4   9        0.14       -0.69      1.96 o
  -8   5   9        1.90       -3.01      3.21 o
  -7   5   9       91.08       90.38      6.88 o
  -6   5   9       13.93       12.77      2.75 o
  -5   5   9       27.05       26.07      1.90 o
  -4   5   9       33.66       43.76      2.06 o
  -3   5   9        5.47        3.70      1.17 o
  -2   5   9        5.78        6.99      1.22 o
  -1   5   9        8.05        5.72      1.19 o
   0   5   9       27.83       32.51      1.52 o
   1   5   9      141.85      141.01      2.77 o
   2   5   9      194.24      190.57      3.46 o
   3   5   9       10.89        5.02      0.77 o
   4   5   9        2.64        3.81      1.07 o
   5   5   9      171.18      155.81      3.94 o
   6   5   9       61.33       59.91      3.22 o
   7   5   9        2.30        0.89      2.57 o
   8   5   9        7.97       11.03      4.03 o
  -8   6   9        1.18       -0.41      8.20 o
  -7   6   9       31.22       29.57      3.53 o
  -6   6   9       17.04       19.46      3.08 o
  -5   6   9      216.57      216.89      6.36 o
  -4   6   9      268.48      248.25      5.80 o
  -3   6   9        3.57        3.57      1.29 o
  -2   6   9       27.29       24.19      1.76 o
  -1   6   9      197.26      216.04      4.39 o
   0   6   9       54.03       52.78      2.32 o
   1   6   9      395.59      402.86      6.32 o
   2   6   9      272.77      271.71      6.58 o
   3   6   9       17.25       14.37      1.22 o
   4   6   9       19.65       13.71      1.70 o
   5   6   9      209.26      180.41      5.37 o
   6   6   9       20.47       12.77      3.32 o
   7   6   9       13.22        2.34      3.42 o
   8   6   9       25.06       24.60      4.88 o
  -8   7   9       17.21        9.29      4.27 o
  -7   7   9       10.89       14.37      3.18 o
  -6   7   9       64.30       60.67      4.57 o
  -5   7   9       10.65       19.06      3.72 o
  -4   7   9        2.63        3.83      2.10 o
  -3   7   9        1.39        0.90      1.59 o
  -2   7   9       20.70       17.80      1.81 o
  -1   7   9        2.27        2.73      1.13 o
   0   7   9      737.33      726.24     12.39 o
   1   7   9      380.09      374.94      6.82 o
   2   7   9        4.30       -0.83      1.23 o
   3   7   9      188.79      189.57      4.89 o
   4   7   9       13.57       12.99      2.14 o
   5   7   9        3.15        2.14      2.38 o
   6   7   9       20.66       16.85      2.99 o
   7   7   9        6.93        7.24      3.95 o
  -7   8   9        0.64        1.25      3.15 o
  -6   8   9        2.13        2.92      2.52 o
  -5   8   9        0.17        3.10      2.18 o
  -4   8   9       69.63       63.45      3.57 o
  -3   8   9       52.32       35.70      2.61 o
  -2   8   9       20.97       12.42      2.18 o
  -1   8   9        4.72        0.30      1.67 o
   0   8   9      129.18      122.51      3.98 o
   1   8   9      155.02      162.27      5.19 o
   2   8   9        0.06       -2.28      1.52 o
   3   8   9       11.54       16.62      2.75 o
   4   8   9      352.94      368.60      9.01 o
   5   8   9        3.62        3.75      2.33 o
   6   8   9       21.95       21.19      3.45 o
  -6   9   9        0.06       -0.07      2.67 o
  -5   9   9       33.37       25.10      3.46 o
  -4   9   9       52.61       54.43      3.68 o
  -3   9   9       40.47       29.77      3.04 o
  -2   9   9       18.36       24.61      2.88 o
  -1   9   9       11.87        7.81      2.15 o
   0   9   9       60.71       63.22      3.58 o
   1   9   9       23.86       21.65      2.41 o
   2   9   9        1.10        3.61      2.03 o
   3   9   9        0.67       -2.09      2.08 o
   4   9   9       74.65       67.03      4.93 o
   5   9   9       44.77       36.86      4.18 o
   6   9   9        0.92        0.03      3.03 o
  -5  10   9       62.10       68.73      5.51 o
  -4  10   9      101.31       97.63      6.14 o
  -3  10   9        0.59       -2.27      2.44 o
  -2  10   9        4.95        1.94      2.24 o
  -1  10   9        6.01        2.66      3.05 o
   0  10   9       49.83       50.98      3.67 o
   1  10   9       27.74       26.41      2.98 o
   2  10   9        4.10        9.59      2.83 o
   3  10   9       55.02       57.07      4.38 o
   4  10   9        3.07        6.55      4.51 o
   5  10   9        3.42       -0.46      3.85 o
  -3  11   9       18.31       17.71      5.35 o
  -2  11   9        0.83        1.31      2.79 o
  -1  11   9       26.28       27.16      4.48 o
   0  11   9        5.50        3.21      3.28 o
   1  11   9       39.24       45.98      6.29 o
   2  11   9        4.14        6.69      3.57 o
   3  11   9        7.21        8.32      6.22 o
  -8   0  10        2.12        1.11      3.70 o
  -6   0  10       14.17       16.56      1.80 o
  -4   0  10      919.38      946.36     15.27 o
  -2   0  10     1237.56     1358.61     20.67 o
   0   0  10       12.89       10.24      1.26 o
   2   0  10     5957.54     6129.64     69.93 o
   4   0  10        7.93        9.42      1.54 o
   6   0  10      200.26      203.79      5.65 o
   8   0  10      563.35      565.00     15.60 o
  -9   1  10        4.73       10.44      3.74 o
  -8   1  10       43.02       43.56      6.19 o
  -7   1  10       59.69       64.87      4.58 o
  -6   1  10      125.46      134.02      2.86 o
  -5   1  10      114.24      121.65      2.96 o
  -4   1  10       18.79       20.51      1.28 o
  -3   1  10      488.33      506.30      6.08 o
  -2   1  10       96.39      127.22      2.41 o
  -1   1  10      254.21      268.43      3.70 o
   0   1  10      118.37       97.24      2.20 o
   1   1  10      646.84      649.90      6.73 o
   2   1  10        9.44       17.24      0.83 o
   3   1  10       58.05       71.49      1.38 o
   4   1  10       10.27       11.11      1.20 o
   5   1  10       19.20       18.95      2.14 o
   6   1  10      171.87      174.16      3.11 o
   7   1  10        4.18       12.68      1.78 o
   8   1  10        1.42        4.10      2.12 o
   9   1  10      131.66      151.17      6.16 o
  -9   2  10       66.73       71.99      6.21 o
  -8   2  10       46.90       43.11      9.42 o
  -7   2  10      138.79      141.87      8.49 o
  -6   2  10       17.17       19.23      1.53 o
  -5   2  10       24.89       35.06      2.10 o
  -4   2  10      122.71      127.19      2.76 o
  -3   2  10      300.83      318.06      4.97 o
  -2   2  10        2.44        8.01      1.07 o
  -1   2  10      109.72      122.22      3.28 o
   0   2  10     3359.52     3678.16     40.95 o
   1   2  10      911.84      939.77      9.33 o
   2   2  10       36.89       34.38      1.08 o
   3   2  10      113.21      148.38      2.52 o
   4   2  10      120.35      118.68      2.18 o
   5   2  10       36.37       37.88      1.50 o
   6   2  10      288.49      287.06      4.62 o
   7   2  10      254.81      255.21      5.56 o
   8   2  10        0.40       -1.18      1.77 o
   9   2  10        5.65        5.96      2.17 o
  -9   3  10       19.13       24.59      4.51 o
  -8   3  10       43.62       34.81      4.40 o
  -7   3  10        1.08        3.76      3.07 o
  -6   3  10        0.33       -2.77      1.85 o
  -5   3  10       32.28       37.43      1.79 o
  -4   3  10       39.68       47.61      2.28 o
  -3   3  10     1330.82     1306.10     17.36 o
  -2   3  10     1240.78     1376.60     16.14 o
  -1   3  10      122.69      143.88      2.92 o
   0   3  10       18.64       25.04      1.24 o
   1   3  10      264.72      310.59      3.95 o
   2   3  10       84.90       90.56      1.88 o
   3   3  10      456.03      435.63      5.43 o
   4   3  10      476.23      488.96      5.61 o
   5   3  10       46.01       54.69      2.32 o
   6   3  10      251.16      235.96      4.19 o
   7   3  10       12.01        7.91      1.99 o
   8   3  10        0.25        0.88      1.88 o
  -9   4  10        8.88        9.52      6.71 o
  -8   4  10       92.60       81.13      5.96 o
  -7   4  10        0.05       -1.58      2.93 o
  -6   4  10      303.14      275.95      6.79 o
  -5   4  10        0.34        0.06      1.47 o
  -4   4  10       85.04       94.41      2.79 o
  -3   4  10       31.35       33.23      1.86 o
  -2   4  10     2319.18     2372.47     28.81 o
  -1   4  10      252.52      287.29      4.65 o
   0   4  10     1613.06     1690.25     17.08 o
   1   4  10       58.42       65.82      1.83 o
   2   4  10       71.22       80.26      2.15 o
   3   4  10      332.08      373.13      5.01 o
   4   4  10      711.40      681.12      7.98 o
   5   4  10       21.60       24.30      1.98 o
   6   4  10       90.88       84.76      3.24 o
   7   4  10      248.63      224.11      6.26 o
   8   4  10        0.35        2.19      3.07 o
  -8   5  10       20.54       11.83      4.01 o
  -7   5  10        2.48        6.73      2.69 o
  -6   5  10      233.60      228.74     11.86 o
  -5   5  10       30.85       33.15      2.69 o
  -4   5  10       97.74       99.85      3.20 o
  -3   5  10      279.54      311.94      5.88 o
  -2   5  10      108.74      119.21      4.15 o
  -1   5  10      353.89      359.90      5.85 o
   0   5  10        0.14       -0.25      0.86 o
   1   5  10      351.72      381.51      5.18 o
   2   5  10        8.30        7.41      1.10 o
   3   5  10       43.06       42.09      1.44 o
   4   5  10      112.08      113.36      4.02 o
   5   5  10        0.31       -1.19      1.37 o
   6   5  10       92.45       97.39      3.94 o
   7   5  10        1.77       -1.52      2.69 o
   8   5  10        9.29        4.75      2.54 o
  -8   6  10       12.77        9.49      3.97 o
  -7   6  10        0.61       -3.35      2.49 o
  -6   6  10      138.85      137.57      5.99 o
  -5   6  10      365.67      363.55      9.70 o
  -4   6  10        4.91        1.38      1.72 o
  -3   6  10       28.97       30.73      2.16 o
  -2   6  10        4.97        1.75      1.22 o
  -1   6  10       53.31       66.81      3.06 o
   0   6  10      182.23      205.48      4.30 o
   1   6  10      566.95      606.17      8.61 o
   2   6  10        7.63        2.85      1.01 o
   3   6  10      126.56      140.72      3.44 o
   4   6  10       30.42       33.23      2.22 o
   5   6  10        2.91        6.72      1.98 o
   6   6  10        3.54        0.22      2.08 o
   7   6  10        0.05       -0.23      3.27 o
  -7   7  10        0.36        0.13      2.77 o
  -6   7  10       37.05       33.04      3.84 o
  -5   7  10       23.94       23.20      2.57 o
  -4   7  10      110.32       94.95      3.97 o
  -3   7  10        3.02        3.69      1.66 o
  -2   7  10      203.30      193.58      5.78 o
  -1   7  10      254.78      248.74      5.08 o
   0   7  10       16.48       16.10      2.28 o
   1   7  10      175.98      180.92      4.55 o
   2   7  10        0.09       -1.88      1.26 o
   3   7  10      622.63      611.38     10.45 o
   4   7  10       11.59       13.74      2.19 o
   5   7  10       30.92       23.80      2.68 o
   6   7  10        1.23        3.95      2.55 o
   7   7  10        0.79       -3.09      5.64 o
  -7   8  10        2.33        7.34      3.46 o
  -6   8  10        0.41        5.41      2.54 o
  -5   8  10       29.24       29.12      2.95 o
  -4   8  10        8.54       12.68      2.42 o
  -3   8  10      118.89      120.20      4.17 o
  -2   8  10        7.20        4.15      1.90 o
  -1   8  10      284.16      274.83      6.18 o
   0   8  10       20.31       18.50      2.05 o
   1   8  10       60.84       71.88      3.25 o
   2   8  10      273.97      264.44      6.67 o
   3   8  10        6.57        7.56      2.52 o
   4   8  10        3.54        3.86      2.27 o
   5   8  10        8.36        5.40      2.87 o
   6   8  10        0.01       -3.11      2.46 o
  -6   9  10        0.38        0.85      3.04 o
  -5   9  10        0.42        0.92      2.40 o
  -4   9  10       29.16       33.24      3.20 o
  -3   9  10       12.71       10.70      2.59 o
  -2   9  10       70.59       71.91      3.59 o
  -1   9  10        0.06       -2.45      1.75 o
   0   9  10       54.69       42.44      2.98 o
   1   9  10       81.68       81.11      6.25 o
   2   9  10      229.12      239.90      8.55 o
   3   9  10        7.66        4.51      2.48 o
   4   9  10        0.00       -3.49      3.41 o
   5   9  10       11.42        5.81      2.98 o
  -5  10  10       24.78       30.91      4.46 o
  -4  10  10        2.72        7.21      3.04 o
  -3  10  10        4.50        9.81      2.65 o
  -2  10  10        4.53       -1.44      2.21 o
  -1  10  10       11.60        5.44      2.23 o
   0  10  10       19.35       16.99      2.96 o
   1  10  10        6.40        3.22      2.53 o
   2  10  10        6.93        8.32      2.74 o
   3  10  10       86.89       94.52      5.27 o
   4  10  10        4.65        9.59      4.18 o
  -3  11  10        0.25        1.82      3.41 o
  -2  11  10       12.92       10.15      3.88 o
  -1  11  10        0.16        0.25      4.45 o
   0  11  10        1.14        2.25      2.97 o
   1  11  10       17.71       14.77      4.04 o
   2  11  10        1.17       -2.61      3.10 o
   3  11  10       12.69       11.72      4.96 o
  -9   0  11        1.47       -0.73      4.80 o
  -7   0  11      276.39      286.06     13.67 o
  -5   0  11     2025.89     2063.45     30.90 o
  -3   0  11        3.74        4.00      1.29 o
  -1   0  11      762.78      792.18     14.94 o
   1   0  11       57.28      101.01      2.72 o
   3   0  11       84.67      108.22      2.15 o
   5   0  11       52.32       52.41      2.90 o
   7   0  11       12.50       14.56      3.23 o
   9   0  11      428.72      469.70     14.45 o
  -9   1  11       10.10       18.01      4.06 o
  -8   1  11       17.29       15.60      3.52 o
  -7   1  11        0.53       -2.16      2.64 o
  -6   1  11      134.33      133.98      3.99 o
  -5   1  11      129.29      136.80      3.25 o
  -4   1  11      499.35      559.59      7.19 o
  -3   1  11       48.53       64.83      1.97 o
  -2   1  11      759.31      741.53      8.80 o
  -1   1  11       73.16      103.44      2.44 o
   0   1  11      691.99      676.16      9.98 o
   1   1  11      602.06      740.08      7.63 o
   2   1  11      828.91      819.49      7.95 o
   3   1  11        2.42        1.07      0.46 o
   4   1  11      209.94      190.29      3.47 o
   5   1  11      841.89      825.57     10.31 o
   6   1  11      196.61      207.28      5.03 o
   7   1  11      338.45      349.72      7.88 o
   8   1  11       12.81       15.68      2.44 o
   9   1  11       30.83       28.36      2.97 o
  -9   2  11       38.25       36.72      4.78 o
  -8   2  11       40.36       51.44      5.07 o
  -7   2  11       81.71       73.64      5.11 o
  -6   2  11      228.52      235.39      7.21 o
  -5   2  11      180.59      199.64      4.33 o
  -4   2  11      501.26      484.77      6.94 o
  -3   2  11      550.45      551.81      7.59 o
  -2   2  11     1606.76     1612.11     20.04 o
  -1   2  11      786.29      814.36     11.00 o
   0   2  11     3734.73     3843.59     38.71 o
   1   2  11      253.46      267.73      3.38 o
   2   2  11      540.22      541.08      5.95 o
   3   2  11      412.61      383.20      4.51 o
   4   2  11      410.20      400.64      4.99 o
   5   2  11      335.95      310.95      5.89 o
   6   2  11      355.38      364.21      5.63 o
   7   2  11      204.51      209.02      5.07 o
   8   2  11        2.68        4.77      2.05 o
  -9   3  11       26.67       24.34      4.60 o
  -8   3  11       24.86       32.35      4.47 o
  -7   3  11      275.48      284.23     10.17 o
  -6   3  11        0.00       -2.97      1.98 o
  -5   3  11        0.48       -1.29      1.02 o
  -4   3  11      980.48     1010.94     14.60 o
  -3   3  11       77.97       76.68      2.47 o
  -2   3  11       99.45      139.84      3.43 o
  -1   3  11        6.51        8.36      1.08 o
   0   3  11      319.57      333.71      4.79 o
   1   3  11      367.67      407.85      5.67 o
   2   3  11      102.58      114.59      2.45 o
   3   3  11       30.48       27.16      1.24 o
   4   3  11       28.24       30.69      1.28 o
   5   3  11      649.47      657.57      8.61 o
   6   3  11       73.18       72.13      2.43 o
   7   3  11        0.69        1.13      1.87 o
   8   3  11        5.13        5.72      2.51 o
  -9   4  11        4.67       -2.69      3.69 o
  -8   4  11       67.10       69.44      5.88 o
  -7   4  11        3.37        0.14      3.06 o
  -6   4  11      109.77      104.88      5.66 o
  -5   4  11        0.02       -0.41      1.22 o
  -4   4  11      190.38      195.72      3.47 o
  -3   4  11      313.47      336.75      6.09 o
  -2   4  11      926.79      931.86     11.62 o
  -1   4  11        2.78        9.74      1.13 o
   0   4  11       66.93       61.97      1.97 o
   1   4  11       27.89       17.77      1.17 o
   2   4  11       93.18       95.31      2.38 o
   3   4  11       23.80       39.18      1.40 o
   4   4  11      549.25      531.08      6.69 o
   5   4  11       87.39       75.56      2.75 o
   6   4  11        1.84        5.32      2.14 o
   7   4  11       66.99       62.68      3.87 o
   8   4  11       33.09       39.29      3.79 o
  -8   5  11        3.75       -1.17      5.75 o
  -7   5  11      219.78      224.87     11.19 o
  -6   5  11      120.60      112.04      5.44 o
  -5   5  11       44.34       38.77      3.00 o
  -4   5  11       42.61       35.83      3.18 o
  -3   5  11       71.08       67.07      2.71 o
  -2   5  11      151.03      163.13      4.08 o
  -1   5  11      228.67      253.11      4.20 o
   0   5  11       53.12       50.50      1.87 o
   1   5  11       69.22       71.79      2.07 o
   2   5  11      332.88      324.73      5.00 o
   3   5  11       86.27       88.50      2.10 o
   4   5  11        4.17        3.09      1.19 o
   5   5  11       64.76       52.91      2.50 o
   6   5  11      124.35      111.38      3.71 o
   7   5  11       30.23       28.78      3.02 o
   8   5  11        0.43       -0.34      2.39 o
  -8   6  11       16.79       13.86      4.48 o
  -7   6  11       25.84       21.30      3.48 o
  -6   6  11        0.00        1.59      2.58 o
  -5   6  11       78.66       78.61      4.10 o
  -4   6  11      300.13      302.81      6.71 o
  -3   6  11       38.58       35.09      2.35 o
  -2   6  11      107.04      110.24      3.27 o
  -1   6  11        9.71        6.14      1.41 o
   0   6  11       10.51        7.20      1.46 o
   1   6  11       65.10       69.20      2.33 o
   2   6  11       68.63       73.99      2.44 o
   3   6  11      152.96      156.37      3.15 o
   4   6  11       26.33       15.26      1.94 o
   5   6  11      302.22      299.99      6.76 o
   6   6  11        5.33        8.14      2.27 o
   7   6  11       12.15        7.57      2.93 o
  -7   7  11       15.97       21.07      3.63 o
  -6   7  11        5.12        6.22      3.00 o
  -5   7  11       27.63       25.74      2.70 o
  -4   7  11       55.02       58.44      3.39 o
  -3   7  11       48.11       49.85      2.75 o
  -2   7  11      541.66      542.00      9.22 o
  -1   7  11       33.61       38.59      2.33 o
   0   7  11      216.02      209.65      4.70 o
   1   7  11      240.20      251.76      5.23 o
   2   7  11      101.92      100.64      3.73 o
   3   7  11       16.40       12.27      1.98 o
   4   7  11       10.09        8.55      2.27 o
   5   7  11       37.27       37.75      3.08 o
   6   7  11        4.15        8.20      2.79 o
   7   7  11        1.01        3.37      3.95 o
  -7   8  11        2.33        7.72      3.65 o
  -6   8  11       83.29       83.20      4.77 o
  -5   8  11        3.68       -0.16      2.09 o
  -4   8  11       21.62       17.22      2.64 o
  -3   8  11       35.45       39.74      2.77 o
  -2   8  11       81.76       64.98      3.25 o
  -1   8  11       52.23       58.57      3.12 o
   0   8  11       84.47       97.94      3.47 o
   1   8  11      548.31      545.70      8.66 o
   2   8  11       58.87       57.73      4.48 o
   3   8  11       15.16       12.87      2.66 o
   4   8  11       27.36       20.26      3.96 o
   5   8  11       35.58       34.86      5.19 o
   6   8  11        5.45       -0.20      2.83 o
  -6   9  11        6.21       14.29      3.76 o
  -5   9  11        0.03       -2.04      2.69 o
  -4   9  11       17.14       10.69      2.52 o
  -3   9  11       82.06       61.28      3.79 o
  -2   9  11       72.86       81.78      3.73 o
  -1   9  11       18.68       19.39      2.49 o
   0   9  11        0.01       -3.70      2.54 o
   1   9  11        3.00        5.63      2.05 o
   2   9  11      174.36      185.35      6.68 o
   3   9  11      113.06      112.82      5.31 o
   4   9  11       11.58        9.92      4.07 o
   5   9  11        8.61        5.12      5.61 o
  -5  10  11        7.13        4.04      3.39 o
  -4  10  11       43.54       45.74      4.28 o
  -3  10  11        1.14        1.55      3.84 o
  -2  10  11       11.45       10.91      2.74 o
  -1  10  11        0.44       -2.93      1.95 o
   0  10  11       27.12       26.65      3.26 o
   1  10  11        5.49        0.47      2.29 o
   2  10  11        9.61       13.91      3.14 o
   3  10  11        2.93        1.41      4.50 o
   4  10  11        0.18        4.39      5.94 o
  -3  11  11        0.00        4.17      3.65 o
  -2  11  11        3.74        1.14      3.24 o
  -1  11  11       26.66       30.13      5.83 o
   0  11  11        2.24       -0.70      3.35 o
   1  11  11        3.86        3.51      3.07 o
   2  11  11       16.39       23.07      4.49 o
  -8   0  12        3.35        0.19      4.11 o
  -6   0  12       43.44       42.84      3.49 o
  -4   0  12       90.06       98.20      3.58 o
  -2   0  12     1078.00     1122.26     20.58 o
   0   0  12      901.29      840.39     22.71 o
   2   0  12      859.26      892.85     11.68 o
   4   0  12       55.30       54.31      5.72 o
   6   0  12        0.03       -0.50      3.22 o
   8   0  12       92.76      106.01      6.42 o
  -9   1  12       85.86       87.09      6.29 o
  -8   1  12        0.74       -0.07      2.92 o
  -7   1  12      173.59      158.14      7.20 o
  -6   1  12        0.22       -0.80      1.25 o
  -5   1  12      200.32      213.77      4.17 o
  -4   1  12       36.99       46.21      1.96 o
  -3   1  12      852.94      871.12     12.38 o
  -2   1  12     2067.32     2054.60     23.16 o
  -1   1  12     1178.72     1260.33     14.86 o
   0   1  12        4.33        0.44      0.73 o
   1   1  12       13.25       19.68      1.10 o
   2   1  12     1345.57     1411.34     12.97 o
   3   1  12      538.92      595.89      5.51 o
   4   1  12        8.70       10.68      1.07 o
   5   1  12        7.94        9.26      1.26 o
   6   1  12      775.57      771.13     13.81 o
   7   1  12      444.71      450.76      9.52 o
   8   1  12      113.49      106.23      4.71 o
  -9   2  12        0.50        2.89      3.66 o
  -8   2  12       19.79       19.23      3.96 o
  -7   2  12        2.32        2.33      3.00 o
  -6   2  12      515.83      504.59     18.83 o
  -5   2  12      348.27      371.15      5.93 o
  -4   2  12        3.13        1.77      1.03 o
  -3   2  12     1170.51     1076.30     14.26 o
  -2   2  12      131.03      110.50      4.54 o
  -1   2  12      930.41      980.59     13.01 o
   0   2  12      615.54      648.72      7.47 o
   1   2  12      576.87      662.53      7.14 o
   2   2  12       10.47        7.68      0.88 o
   3   2  12      716.78      698.74      6.60 o
   4   2  12       75.06       77.49      1.78 o
   5   2  12        4.56        8.19      1.37 o
   6   2  12      106.48      118.76      5.01 o
   7   2  12        2.17        3.25      3.32 o
   8   2  12       27.89       26.49      2.75 o
  -9   3  12       33.97       39.89      5.16 o
  -8   3  12      244.03      228.67     13.60 o
  -7   3  12        1.26       -3.90      2.81 o
  -6   3  12        2.37       -3.01      2.67 o
  -5   3  12       34.19       29.60      2.54 o
  -4   3  12       29.08       27.78      1.89 o
  -3   3  12       48.27       47.15      2.25 o
  -2   3  12      358.15      319.36      5.76 o
  -1   3  12      485.36      517.70      7.20 o
   0   3  12       35.27       31.20      1.43 o
   1   3  12       24.66       32.73      1.37 o
   2   3  12      481.12      446.13      5.64 o
   3   3  12       46.57       48.77      1.27 o
   4   3  12      142.20      143.70      2.83 o
   5   3  12      500.88      523.67      6.69 o
   6   3  12       55.24       53.70      2.74 o
   7   3  12       55.22       55.48      3.39 o
   8   3  12        7.74        8.15      2.33 o
  -8   4  12        1.43        1.83      3.62 o
  -7   4  12       60.06       69.67      5.47 o
  -6   4  12       35.16       31.14      4.02 o
  -5   4  12        2.26        1.33      1.33 o
  -4   4  12        4.52        4.51      1.12 o
  -3   4  12       73.13       66.21      2.66 o
  -2   4  12        4.18       11.45      1.19 o
  -1   4  12       87.86       85.82      2.44 o
   0   4  12       12.04       21.21      1.34 o
   1   4  12      437.51      425.83      7.00 o
   2   4  12       50.82       47.06      1.81 o
   3   4  12       31.17       37.30      1.37 o
   4   4  12       81.74       83.32      2.32 o
   5   4  12      404.27      383.21      6.00 o
   6   4  12       33.30       29.60      2.83 o
   7   4  12       13.65       12.83      2.43 o
   8   4  12       46.44       52.89      3.58 o
  -8   5  12       24.08       17.26      4.39 o
  -7   5  12        2.15        6.72      2.85 o
  -6   5  12        0.62       -0.95      4.66 o
  -5   5  12       38.36       38.63      3.06 o
  -4   5  12        0.73        1.50      1.62 o
  -3   5  12      169.14      173.51      4.34 o
  -2   5  12        2.93        5.57      1.45 o
  -1   5  12       30.72       30.82      1.57 o
   0   5  12       24.50       19.54      1.40 o
   1   5  12       61.44       67.08      2.90 o
   2   5  12       47.28       44.86      2.00 o
   3   5  12      845.72      850.72      9.51 o
   4   5  12       33.11       32.47      2.26 o
   5   5  12      151.27      134.36      3.44 o
   6   5  12        4.32        4.30      3.94 o
   7   5  12        3.07        1.33      2.31 o
  -8   6  12        1.98       -0.56      2.81 o
  -7   6  12        2.35        3.42      4.70 o
  -6   6  12       27.32       24.53      4.84 o
  -5   6  12       13.34       20.34      2.78 o
  -4   6  12      660.57      631.48     11.07 o
  -3   6  12       38.41       36.76      2.63 o
  -2   6  12        2.64        5.55      1.54 o
  -1   6  12      113.72      117.87      3.40 o
   0   6  12      949.28      955.36     11.60 o
   1   6  12       38.48       29.56      1.78 o
   2   6  12      379.72      357.31      5.71 o
   3   6  12       18.08       11.37      1.54 o
   4   6  12        9.88        8.16      1.68 o
   5   6  12       57.56       61.52      2.93 o
   6   6  12        1.35        0.96      1.83 o
   7   6  12        7.49        6.06      2.63 o
  -7   7  12       88.34       93.62      5.72 o
  -6   7  12       62.50       49.58      4.56 o
  -5   7  12       57.00       56.97      3.97 o
  -4   7  12      289.99      270.90      6.82 o
  -3   7  12      157.26      148.45      4.46 o
  -2   7  12       10.43       18.26      2.23 o
  -1   7  12       99.05       94.32      4.02 o
   0   7  12      156.03      163.87      4.24 o
   1   7  12      170.47      176.78      5.17 o
   2   7  12       98.43      101.34      4.88 o
   3   7  12      515.79      518.37      8.63 o
   4   7  12       22.58       31.16      2.72 o
   5   7  12       75.67       66.49      3.94 o
   6   7  12       61.69       61.50      3.85 o
  -6   8  12       66.71       82.51      4.77 o
  -5   8  12       56.06       58.73      3.72 o
  -4   8  12      316.49      318.50      7.80 o
  -3   8  12       66.45       76.03      3.47 o
  -2   8  12        3.76        3.24      1.88 o
  -1   8  12       86.18       98.89      3.89 o
   0   8  12      446.02      452.10      7.86 o
   1   8  12        9.45        8.52      2.17 o
   2   8  12      246.69      267.89      6.15 o
   3   8  12       81.41       84.57      4.08 o
   4   8  12       50.01       53.46      3.78 o
   5   8  12       54.09       56.60      4.60 o
   6   8  12       14.59       16.47      8.20 o
  -5   9  12       17.44       23.47      4.50 o
  -4   9  12        0.75        2.63      2.26 o
  -3   9  12        0.55        1.90      2.14 o
  -2   9  12        1.96        4.31      2.06 o
  -1   9  12        1.41       -2.00      2.18 o
   0   9  12        9.75        4.13      2.16 o
   1   9  12       81.01       75.36      3.66 o
   2   9  12        4.43        7.21      2.44 o
   3   9  12        9.02       17.99      3.10 o
   4   9  12        0.76        2.28      2.73 o
   5   9  12        0.73        3.27      2.93 o
  -4  10  12        4.69        4.84      3.12 o
  -3  10  12       13.24       16.19      4.16 o
  -2  10  12       33.02       38.61      3.61 o
  -1  10  12        4.90        1.68      2.20 o
   0  10  12      117.70      116.03      5.18 o
   1  10  12        0.40       -0.30      2.30 o
   2  10  12        3.66        6.22      3.02 o
   3  10  12       12.40        2.65      4.14 o
   4  10  12       52.49       79.89     10.84 o
  -2  11  12       40.18       54.72      7.03 o
  -1  11  12       25.37       31.68      6.17 o
   0  11  12       93.79      114.24     11.17 o
   1  11  12        0.02       -3.22      3.30 o
   2  11  12       35.56       41.01      4.46 o
  -9   0  13        0.04        1.17      5.15 o
  -7   0  13      299.17      269.53     13.83 o
  -5   0  13       62.64       66.08      3.63 o
  -3   0  13      476.40      493.55     10.88 o
  -1   0  13      131.27      149.11      4.79 o
   1   0  13     1157.60     1288.22     19.86 o
   3   0  13      193.69      198.36      3.66 o
   5   0  13      132.84      133.24      4.95 o
   7   0  13      461.05      459.84     13.85 o
  -9   1  13        0.28        1.11      4.00 o
  -8   1  13       52.34       51.90      5.10 o
  -7   1  13       84.41       80.89      6.83 o
  -6   1  13        1.12        0.31      1.96 o
  -5   1  13      277.49      284.49      5.89 o
  -4   1  13        7.69        3.55      1.26 o
  -3   1  13      117.44      117.03      3.21 o
  -2   1  13      371.93      363.84      6.57 o
  -1   1  13      184.55      166.30      4.85 o
   0   1  13     1367.88     1431.11     15.58 o
   1   1  13      355.54      377.94      4.77 o
   2   1  13      233.17      246.24      3.15 o
   3   1  13        0.04        0.22      0.57 o
   4   1  13      196.08      191.14      3.03 o
   5   1  13      261.40      259.13      4.62 o
   6   1  13      111.37      117.03      5.42 o
   7   1  13       85.71       97.75      4.32 o
   8   1  13        0.98        2.09      2.26 o
  -9   2  13        9.26        4.13      3.81 o
  -8   2  13        9.55        4.76      3.68 o
  -7   2  13        2.02       -0.82      2.93 o
  -6   2  13        8.55        9.04      2.43 o
  -5   2  13        4.14        6.96      1.62 o
  -4   2  13       22.19       19.56      1.59 o
  -3   2  13      276.26      320.00      5.39 o
  -2   2  13      386.89      368.33      5.82 o
  -1   2  13        4.37        7.10      1.13 o
   0   2  13      102.71       94.77      2.35 o
   1   2  13        5.15       10.94      1.02 o
   2   2  13      908.62      980.48     10.00 o
   3   2  13        1.74        2.75      0.62 o
   4   2  13       24.66       26.55      1.19 o
   5   2  13      980.38      956.43     13.12 o
   6   2  13        8.34        9.81      1.84 o
   7   2  13       29.11       23.41      2.67 o
   8   2  13        3.65        0.56      2.19 o
  -9   3  13        7.30       -0.36      3.80 o
  -8   3  13        8.90        4.90      4.72 o
  -7   3  13       13.68       18.66      3.79 o
  -6   3  13        0.55       -2.32      2.14 o
  -5   3  13       63.20       55.46      2.70 o
  -4   3  13       44.60       51.47      2.40 o
  -3   3  13      515.92      541.55      8.51 o
  -2   3  13      950.79     1049.83     14.20 o
  -1   3  13       28.33       31.32      1.65 o
   0   3  13      366.66      354.76      5.53 o
   1   3  13        0.53       -0.06      0.81 o
   2   3  13        7.57        9.62      1.05 o
   3   3  13       47.55       47.99      1.34 o
   4   3  13       23.80       21.41      1.27 o
   5   3  13      630.72      629.29      8.47 o
   6   3  13      286.28      257.32      6.78 o
   7   3  13        6.63       12.68      2.52 o
   8   3  13        0.10        0.71      2.18 o
  -8   4  13        8.12       11.81      4.03 o
  -7   4  13       31.60       29.21      4.40 o
  -6   4  13      115.55      114.77      5.30 o
  -5   4  13       40.73       34.76      2.38 o
  -4   4  13        1.53       -0.69      1.03 o
  -3   4  13      512.28      552.87      7.84 o
  -2   4  13       50.87       55.60      2.24 o
  -1   4  13        2.31        0.92      1.00 o
   0   4  13        5.55        7.47      1.12 o
   1   4  13      476.08      466.32      6.04 o
   2   4  13      174.90      179.64      3.48 o
   3   4  13      246.41      240.62      3.66 o
   4   4  13       19.76       32.65      1.69 o
   5   4  13        0.99        0.69      1.22 o
   6   4  13        0.67        1.63      2.62 o
   7   4  13       16.08       14.40      2.64 o
   8   4  13        0.02       -0.15      2.34 o
  -8   5  13       21.24       20.15      4.62 o
  -7   5  13       68.67       70.98      5.23 o
  -6   5  13      159.92      171.19      6.81 o
  -5   5  13      110.33       98.26      4.40 o
  -4   5  13       26.78       31.39      2.64 o
  -3   5  13       18.09       20.43      2.46 o
  -2   5  13      476.30      440.94      6.68 o
  -1   5  13      166.20      154.21      3.31 o
   0   5  13       62.01       60.38      2.16 o
   1   5  13        0.59        0.13      1.24 o
   2   5  13        3.18        1.70      0.94 o
   3   5  13     1106.65     1113.80     12.05 o
   4   5  13       20.26       17.20      1.83 o
   5   5  13       23.69       27.19      2.11 o
   6   5  13       30.20       25.16      2.96 o
   7   5  13       23.06       21.84      3.04 o
  -7   6  13       34.10       37.68      4.07 o
  -6   6  13      205.91      211.28     10.75 o
  -5   6  13      265.26      275.44      7.62 o
  -4   6  13       96.41      105.23      4.13 o
  -3   6  13       48.39       56.43      3.13 o
  -2   6  13      370.98      396.86      7.37 o
  -1   6  13      180.38      169.98      4.14 o
   0   6  13      114.72      127.08      3.22 o
   1   6  13        1.07        5.84      1.41 o
   2   6  13      231.35      220.95      4.38 o
   3   6  13        2.34       -1.17      1.95 o
   4   6  13      301.81      291.42      6.16 o
   5   6  13        0.04        1.30      1.63 o
   6   6  13       15.91       17.75      4.62 o
   7   6  13        0.04       -1.87      2.49 o
  -7   7  13        9.37       10.61      3.52 o
  -6   7  13       86.61       89.00      5.61 o
  -5   7  13       18.64       16.89      2.92 o
  -4   7  13       10.11       11.17      2.68 o
  -3   7  13        0.05       -1.61      1.66 o
  -2   7  13      773.58      759.00     11.91 o
  -1   7  13      320.79      300.62      6.42 o
   0   7  13       63.75       58.59      2.75 o
   1   7  13      783.17      805.00     11.33 o
   2   7  13      131.26      124.22      4.08 o
   3   7  13      186.89      171.43      4.84 o
   4   7  13        9.24        8.60      2.10 o
   5   7  13        0.01        4.00      2.32 o
   6   7  13       24.03       20.54      3.74 o
  -6   8  13        0.29        1.80      3.02 o
  -5   8  13       25.42       26.78      3.08 o
  -4   8  13       16.43       19.81      2.77 o
  -3   8  13       31.45       35.38      2.79 o
  -2   8  13       23.71       19.21      2.39 o
  -1   8  13      226.16      234.02      6.99 o
   0   8  13      640.70      629.91      9.92 o
   1   8  13      256.95      243.23      6.00 o
   2   8  13       22.97       29.60      3.07 o
   3   8  13       45.84       44.20      3.32 o
   4   8  13        2.56       -0.52      2.12 o
   5   8  13       27.31       29.74      3.46 o
  -5   9  13        2.04       -0.16      2.97 o
  -4   9  13       33.57       33.84      3.70 o
  -3   9  13        0.58       -0.52      2.10 o
  -2   9  13       99.98       88.30      4.00 o
  -1   9  13       79.89       85.99      4.04 o
   0   9  13        0.04       -2.28      2.14 o
   1   9  13        0.15        0.24      2.11 o
   2   9  13      246.86      260.61      7.30 o
   3   9  13       19.82       17.10      3.48 o
   4   9  13       11.00        9.53      2.59 o
   5   9  13       40.40       51.24      5.44 o
  -4  10  13       41.19       53.40      5.34 o
  -3  10  13       11.00       16.31      3.54 o
  -2  10  13       91.74      102.86      5.50 o
  -1  10  13       14.38       16.14      3.01 o
   0  10  13       42.52       43.41      6.15 o
   1  10  13       30.46       33.60      4.18 o
   2  10  13        1.79       -3.62      2.47 o
   3  10  13       10.31       10.28      4.25 o
  -1  11  13       28.70       30.77      6.20 o
   0  11  13        0.13        2.82      4.69 o
   1  11  13       35.62       33.80      5.40 o
  -8   0  14        5.66        1.17      4.77 o
  -6   0  14        7.43        3.06      4.01 o
  -4   0  14        0.00        0.27      1.83 o
  -2   0  14        0.26       -1.06      1.41 o
   0   0  14      261.71      260.24      6.79 o
   2   0  14       14.67       11.98      1.40 o
   4   0  14     1783.64     1795.91     41.34 o
   6   0  14        1.28        0.47      5.45 o
   8   0  14       84.86      104.10      9.43 o
  -9   1  14        7.83        4.18      3.97 o
  -8   1  14        0.05       -0.83      3.21 o
  -7   1  14        0.06       -3.08      3.60 o
  -6   1  14        5.23        2.75      2.17 o
  -5   1  14       14.82       14.45      1.96 o
  -4   1  14       70.01       80.98      2.84 o
  -3   1  14      142.93      132.00      4.57 o
  -2   1  14       27.49       32.83      1.73 o
  -1   1  14       45.92       34.43      2.09 o
   0   1  14      257.63      280.13      4.87 o
   1   1  14       63.94       59.99      1.97 o
   2   1  14        0.00        1.07      0.71 o
   3   1  14       86.47       87.01      1.78 o
   4   1  14        0.29        0.43      0.72 o
   5   1  14        6.56        7.79      1.79 o
   6   1  14      176.04      179.35      5.58 o
   7   1  14       37.22       39.71      3.17 o
   8   1  14       11.08       12.45      2.64 o
  -9   2  14        0.00       -2.11      3.66 o
  -8   2  14        3.18        1.54      3.35 o
  -7   2  14        2.11        3.56      3.81 o
  -6   2  14       58.85       56.08      3.77 o
  -5   2  14        1.68        1.15      1.60 o
  -4   2  14       16.42       14.50      1.54 o
  -3   2  14      908.59      855.09     11.21 o
  -2   2  14       30.75       23.17      1.64 o
  -1   2  14      341.95      340.18      5.55 o
   0   2  14      282.65      314.00      4.81 o
   1   2  14       70.41       87.53      2.20 o
   2   2  14      345.16      371.56      6.21 o
   3   2  14       42.96       49.34      1.38 o
   4   2  14        4.46        5.36      0.92 o
   5   2  14      453.43      444.96      8.26 o
   6   2  14        3.66        5.24      2.12 o
   7   2  14       23.60       22.85      3.53 o
   8   2  14       40.53       42.99      3.43 o
  -8   3  14        1.35        1.28      3.49 o
  -7   3  14      109.83      114.86      6.91 o
  -6   3  14       45.36       36.85      5.23 o
  -5   3  14        1.30        1.88      1.52 o
  -4   3  14      667.91      640.93     10.70 o
  -3   3  14        2.47        2.92      1.38 o
  -2   3  14     1068.99     1116.45     15.36 o
  -1   3  14       52.94       50.04      2.03 o
   0   3  14      127.99      140.67      3.22 o
   1   3  14       68.01       78.38      2.02 o
   2   3  14        0.56        0.85      0.76 o
   3   3  14       14.15       17.35      1.02 o
   4   3  14        3.22        3.45      1.02 o
   5   3  14       24.28       26.39      1.57 o
   6   3  14       47.57       45.10      3.24 o
   7   3  14        0.43        1.08      2.14 o
   8   3  14        0.00        1.25      2.29 o
  -8   4  14       74.96       72.63      7.90 o
  -7   4  14        9.94       16.13      5.75 o
  -6   4  14       14.41       17.22      3.05 o
  -5   4  14        2.28       -1.13      1.54 o
  -4   4  14        2.16        3.09      1.64 o
  -3   4  14      475.92      460.37      7.40 o
  -2   4  14       93.48       74.74      2.43 o
  -1   4  14        3.06        2.08      1.08 o
   0   4  14      138.31      134.97      3.05 o
   1   4  14        0.07       -0.12      1.01 o
   2   4  14      134.15      141.41      3.18 o
   3   4  14      417.21      404.99      5.10 o
   4   4  14      123.17      120.44      3.34 o
   5   4  14      116.23      108.76      3.39 o
   6   4  14        0.46        2.40      2.49 o
   7   4  14       19.57       16.44      3.13 o
  -8   5  14       61.91       66.27      8.94 o
  -7   5  14       12.57       15.73      4.57 o
  -6   5  14       33.00       26.16      3.50 o
  -5   5  14        0.00        1.42      2.11 o
  -4   5  14      310.80      316.06      6.99 o
  -3   5  14       33.85       40.51      3.01 o
  -2   5  14      244.80      251.38      4.66 o
  -1   5  14       14.20       11.79      1.34 o
   0   5  14        1.74       -0.69      1.14 o
   1   5  14       18.65       18.49      1.56 o
   2   5  14        2.94        2.76      1.11 o
   3   5  14      540.08      548.46      8.05 o
   4   5  14      344.62      307.67      5.67 o
   5   5  14        3.24        3.00      1.62 o
   6   5  14       46.75       56.50      3.80 o
   7   5  14       29.42       35.21      3.47 o
  -7   6  14       11.07       11.25      4.76 o
  -6   6  14        3.21        7.70      3.04 o
  -5   6  14       70.14       75.65      4.24 o
  -4   6  14      114.57      108.92      4.27 o
  -3   6  14      365.55      325.54      7.27 o
  -2   6  14      409.72      382.25      7.32 o
  -1   6  14      509.24      532.21      7.57 o
   0   6  14      237.49      242.96      4.58 o
   1   6  14      735.73      750.84      9.79 o
   2   6  14      160.93      174.05      4.23 o
   3   6  14        1.53        0.87      1.44 o
   4   6  14      115.70      106.64      3.80 o
   5   6  14        0.06        1.08      1.93 o
   6   6  14        8.72        7.57      2.72 o
   7   6  14        0.54       -0.79      2.60 o
  -7   7  14       17.12       25.56      4.94 o
  -6   7  14       42.80       45.60      4.53 o
  -5   7  14        2.31        3.52      2.57 o
  -4   7  14        0.14       -1.64      1.99 o
  -3   7  14       72.20       71.60      3.41 o
  -2   7  14      161.70      159.37      4.75 o
  -1   7  14       80.13       74.81      3.39 o
   0   7  14      402.57      403.30      7.15 o
   1   7  14      454.80      453.20      7.67 o
   2   7  14      429.51      447.22      7.49 o
   3   7  14       34.16       39.23      2.79 o
   4   7  14        0.46        1.30      1.92 o
   5   7  14        0.00        4.26      2.25 o
   6   7  14       21.81       17.64      3.72 o
  -6   8  14        5.45        6.05      3.81 o
  -5   8  14       16.13       15.02      2.81 o
  -4   8  14       14.21       12.99      2.62 o
  -3   8  14        0.06        0.22      1.85 o
  -2   8  14       55.82       58.05      3.26 o
  -1   8  14        2.71        7.38      2.16 o
   0   8  14       92.66      104.21      4.72 o
   1   8  14       72.94       71.93      4.71 o
   2   8  14      105.59      110.53      5.22 o
   3   8  14       80.24       77.04      5.80 o
   4   8  14        8.82        9.99      2.50 o
   5   8  14        3.88        3.17      3.09 o
  -5   9  14        1.30       -0.53      3.11 o
  -4   9  14        7.97        6.59      2.91 o
  -3   9  14        0.36        1.93      2.26 o
  -2   9  14      101.46      112.91      4.44 o
  -1   9  14      228.96      241.68      6.38 o
   0   9  14       38.30       39.28      4.41 o
   1   9  14       48.01       50.00      3.72 o
   2   9  14       17.43        9.54      2.68 o
   3   9  14       45.51       45.30      5.45 o
   4   9  14        9.92        8.73      3.01 o
  -3  10  14       42.71       49.13      5.33 o
  -2  10  14        3.76        7.01      3.69 o
  -1  10  14        0.85       -0.96      3.36 o
   0  10  14        7.44        9.39      3.15 o
   1  10  14       29.73       34.61      4.15 o
   2  10  14       91.72      106.26      5.78 o
   3  10  14        5.09        1.06      3.27 o
  -7   0  15        6.28        7.20      4.74 o
  -5   0  15       13.50       18.42      3.07 o
  -3   0  15      161.07      135.48      5.19 o
  -1   0  15       30.16       26.17      2.44 o
   1   0  15      197.22      236.20      5.62 o
   3   0  15      186.82      169.47      3.59 o
   5   0  15      894.56      868.58     21.94 o
   7   0  15       37.28       38.70      6.04 o
  -8   1  15       43.17       46.68      5.20 o
  -7   1  15       16.43       15.39      3.77 o
  -6   1  15       21.22       27.64      3.85 o
  -5   1  15        2.18        2.06      2.08 o
  -4   1  15       50.79       55.16      3.00 o
  -3   1  15      176.42      184.45      4.33 o
  -2   1  15        1.81        2.25      1.29 o
  -1   1  15       35.31       23.30      1.60 o
   0   1  15        9.18       12.94      1.34 o
   1   1  15      149.58      179.93      3.21 o
   2   1  15      120.18      147.59      2.67 o
   3   1  15        6.24        8.02      0.76 o
   4   1  15       14.50       11.68      1.12 o
   5   1  15       67.60       72.45      3.71 o
   6   1  15       14.45       11.22      2.75 o
   7   1  15        5.25        3.69      2.30 o
   8   1  15       33.49       35.47      3.36 o
  -8   2  15       11.79        7.11      3.92 o
  -7   2  15       14.94       16.21      3.84 o
  -6   2  15       21.53       21.01      3.71 o
  -5   2  15       90.00       86.08      5.36 o
  -4   2  15       42.88       55.66      3.33 o
  -3   2  15       58.31       58.76      2.38 o
  -2   2  15      792.32      770.07     10.37 o
  -1   2  15      205.93      214.92      4.27 o
   0   2  15       13.12       10.51      1.20 o
   1   2  15      209.50      212.72      3.58 o
   2   2  15      127.05      117.28      2.41 o
   3   2  15        1.74        1.31      0.75 o
   4   2  15       17.18       11.25      1.16 o
   5   2  15        8.51       10.63      1.94 o
   6   2  15      113.74      112.50      4.65 o
   7   2  15       16.86       18.51      2.74 o
   8   2  15       12.39       11.07      3.48 o
  -8   3  15        3.35       -2.44      6.68 o
  -7   3  15        0.28        0.09      3.26 o
  -6   3  15       24.26       23.02      5.28 o
  -5   3  15        0.32       -0.08      1.57 o
  -4   3  15      293.78      305.70      6.58 o
  -3   3  15      247.97      236.31      5.11 o
  -2   3  15       16.05       14.28      1.72 o
  -1   3  15        2.50        2.81      1.12 o
   0   3  15       54.98       72.77      2.58 o
   1   3  15      105.99       96.21      2.45 o
   2   3  15       20.17       20.94      1.55 o
   3   3  15        4.53        2.45      0.88 o
   4   3  15       31.97       34.97      1.93 o
   5   3  15       18.25       14.81      2.40 o
   6   3  15       27.19       26.18      2.88 o
   7   3  15       33.19       33.51      3.22 o
  -8   4  15       34.28       31.28      5.02 o
  -7   4  15       75.95       73.50      6.01 o
  -6   4  15      120.53      114.75      7.16 o
  -5   4  15       84.35       72.25      3.82 o
  -4   4  15        0.43       -0.34      1.61 o
  -3   4  15      171.11      153.09      3.79 o
  -2   4  15       91.28       87.90      2.71 o
  -1   4  15        8.63        6.78      1.28 o
   0   4  15       25.67       21.91      1.55 o
   1   4  15       70.10       75.11      2.39 o
   2   4  15      286.96      275.37      5.24 o
   3   4  15      368.73      350.35      4.54 o
   4   4  15      318.45      324.20      5.76 o
   5   4  15       16.91       17.32      1.88 o
   6   4  15        0.94       -3.05      2.04 o
   7   4  15       14.23       18.46      3.42 o
  -7   5  15        0.16       -2.44      2.73 o
  -6   5  15        2.29        6.69      2.94 o
  -5   5  15      153.02      144.83      5.73 o
  -4   5  15      252.31      249.29      6.25 o
  -3   5  15        0.75       -2.26      1.51 o
  -2   5  15        3.14        2.79      1.30 o
  -1   5  15       85.58       85.13      3.63 o
   0   5  15        4.52        3.79      1.43 o
   1   5  15       18.25       23.57      1.74 o
   2   5  15       27.25       27.77      2.00 o
   3   5  15        4.36        8.22      1.53 o
   4   5  15        3.04        5.85      1.59 o
   5   5  15       15.10       15.15      2.00 o
   6   5  15        0.72        5.76      2.58 o
   7   5  15       34.36       35.28      3.64 o
  -7   6  15        1.55        2.74      3.90 o
  -6   6  15       48.80       46.71      4.38 o
  -5   6  15       11.84        7.06      3.11 o
  -4   6  15       33.35       32.58      3.30 o
  -3   6  15        5.32        2.96      1.92 o
  -2   6  15        3.95        0.88      2.32 o
  -1   6  15        0.25        0.04      1.37 o
   0   6  15       22.36       21.20      1.80 o
   1   6  15     1887.38     1877.99     20.91 o
   2   6  15      101.47      102.13      3.38 o
   3   6  15      214.36      204.65      5.19 o
   4   6  15       36.03       30.58      2.55 o
   5   6  15        5.43        6.88      2.20 o
   6   6  15        1.23        5.07      2.71 o
  -6   7  15       45.26       44.58      4.62 o
  -5   7  15       81.63       85.34      9.21 o
  -4   7  15        3.74        1.97      2.22 o
  -3   7  15        2.35        2.20      1.78 o
  -2   7  15      150.84      147.60      4.63 o
  -1   7  15       10.99        6.67      2.02 o
   0   7  15       23.30       28.90      2.48 o
   1   7  15       52.73       63.67      2.97 o
   2   7  15      134.56      130.54      4.34 o
   3   7  15       31.39       35.73      2.79 o
   4   7  15       98.38      115.83      4.27 o
   5   7  15        0.09        1.86      2.33 o
   6   7  15       14.70       20.87      3.51 o
  -6   8  15       39.61       32.37      4.47 o
  -5   8  15        0.60       -2.99      2.92 o
  -4   8  15        0.01        2.15      2.28 o
  -3   8  15       59.16       54.01      3.66 o
  -2   8  15        4.25        5.16      2.20 o
  -1   8  15      389.36      405.79      8.24 o
   0   8  15      269.46      292.61      8.12 o
   1   8  15        8.58        9.15      2.17 o
   2   8  15       55.43       57.28      3.67 o
   3   8  15       19.34       17.67      3.07 o
   4   8  15       13.27       16.73      2.76 o
   5   8  15       14.98       21.29      5.75 o
  -4   9  15        4.11        3.95      2.94 o
  -3   9  15        5.79        6.99      3.30 o
  -2   9  15       28.65       29.40      3.02 o
  -1   9  15       32.61       44.19      3.31 o
   0   9  15      331.67      329.66      9.83 o
   1   9  15      173.45      199.89      6.48 o
   2   9  15       81.64       84.89      4.49 o
   3   9  15        9.17        1.64      3.34 o
   4   9  15        6.73        7.87      3.68 o
  -3  10  15      123.67      142.92      7.70 o
  -2  10  15        0.72       -0.14      3.48 o
  -1  10  15        1.20        4.15      3.40 o
   0  10  15        1.31        2.73      4.35 o
   1  10  15        1.99        2.14      2.87 o
   2  10  15        9.11       15.46      4.15 o
  -8   0  16        0.93       -1.48      4.80 o
  -6   0  16      118.44      128.05      9.80 o
  -4   0  16      300.98      297.61     10.11 o
  -2   0  16      495.01      466.39     10.97 o
   0   0  16      653.28      589.07     12.64 o
   2   0  16      125.84      131.32      3.73 o
   4   0  16     1177.18     1196.17     18.67 o
   6   0  16        4.00        7.98      3.34 o
  -8   1  16        0.39        1.89      3.70 o
  -7   1  16       46.59       48.31      5.02 o
  -6   1  16       29.05       29.68      4.11 o
  -5   1  16        0.32        0.26      1.67 o
  -4   1  16        1.71        5.28      1.88 o
  -3   1  16      403.53      401.38      7.12 o
  -2   1  16       45.21       30.89      1.93 o
  -1   1  16       52.81       34.09      1.88 o
   0   1  16        1.02        3.46      1.12 o
   1   1  16        1.19        0.10      0.92 o
   2   1  16       29.33       34.51      1.41 o
   3   1  16        3.31        2.66      0.70 o
   4   1  16       65.75       63.89      2.25 o
   5   1  16       11.19       11.55      2.42 o
   6   1  16        0.54       -2.37      2.55 o
   7   1  16        4.24        1.68      3.64 o
  -8   2  16        0.59        4.69      7.60 o
  -7   2  16       93.44       79.95      8.01 o
  -6   2  16      154.28      167.01      8.06 o
  -5   2  16       23.72       27.62      3.48 o
  -4   2  16        0.04       -0.40      1.90 o
  -3   2  16      155.59      145.41      4.34 o
  -2   2  16       84.63       84.70      4.64 o
  -1   2  16        1.50        1.24      1.15 o
   0   2  16        2.86        4.84      1.14 o
   1   2  16      321.70      319.74      5.05 o
   2   2  16       23.58       19.88      1.26 o
   3   2  16       43.64       34.71      1.54 o
   4   2  16       41.15       36.79      2.36 o
   5   2  16       49.13       49.35      2.88 o
   6   2  16       13.22        4.84      2.29 o
   7   2  16       22.61       21.54      2.98 o
  -8   3  16       11.01        8.73      4.17 o
  -7   3  16      179.71      182.26      8.93 o
  -6   3  16        0.02        1.17      3.24 o
  -5   3  16       22.95       19.00      2.26 o
  -4   3  16      203.84      193.54      5.25 o
  -3   3  16       64.03       58.85      3.31 o
  -2   3  16      204.20      186.94      4.23 o
  -1   3  16       70.77       62.73      2.23 o
   0   3  16      891.91      893.01     10.94 o
   1   3  16      328.47      304.59      4.70 o
   2   3  16        0.30        0.64      0.93 o
   3   3  16       97.58       98.84      2.23 o
   4   3  16       33.51       31.57      1.96 o
   5   3  16        0.26       -1.51      1.33 o
   6   3  16        3.68        1.89      2.24 o
   7   3  16        0.61       -3.23      2.16 o
  -8   4  16       33.52       29.38      8.64 o
  -7   4  16        6.12       -0.08      3.63 o
  -6   4  16        0.00       -1.80      2.40 o
  -5   4  16        7.71        5.71      2.33 o
  -4   4  16       40.75       29.56      2.62 o
  -3   4  16      102.87      102.79      4.87 o
  -2   4  16        3.47        3.51      1.42 o
  -1   4  16      187.12      192.98      4.17 o
   0   4  16      203.61      192.78      3.89 o
   1   4  16        0.85        2.37      1.22 o
   2   4  16       11.63        8.59      1.22 o
   3   4  16       87.28       83.49      2.46 o
   4   4  16        0.28       -0.55      1.27 o
   5   4  16       69.35       67.21      3.45 o
   6   4  16        0.59        4.24      2.46 o
   7   4  16        1.46        1.82      2.57 o
  -7   5  16        5.11        0.24      2.92 o
  -6   5  16        4.95        3.94      4.14 o
  -5   5  16        3.52        0.40      2.24 o
  -4   5  16       66.57       55.35      3.30 o
  -3   5  16        9.48        4.95      1.87 o
  -2   5  16       60.35       53.25      2.75 o
  -1   5  16        8.91        4.69      2.03 o
   0   5  16       99.61       94.96      2.90 o
   1   5  16      147.35      145.59      3.57 o
   2   5  16      684.05      735.31     10.37 o
   3   5  16       32.60       38.21      2.04 o
   4   5  16       25.57       25.48      2.56 o
   5   5  16      164.47      163.98      5.04 o
   6   5  16       37.60       32.43      3.46 o
  -7   6  16        2.43        6.34      3.36 o
  -6   6  16        9.54        4.16      2.96 o
  -5   6  16        5.70       -1.49      2.33 o
  -4   6  16       99.65      104.87      4.97 o
  -3   6  16       20.29       12.83      2.37 o
  -2   6  16       77.23       60.58      3.58 o
  -1   6  16      140.22      141.09      4.86 o
   0   6  16        4.14        1.08      1.46 o
   1   6  16       32.83       30.57      2.24 o
   2   6  16        2.99       -0.58      1.52 o
   3   6  16        1.12        4.43      1.99 o
   4   6  16       19.33       23.80      2.99 o
   5   6  16       61.80       55.38      3.43 o
   6   6  16       33.01       27.51      3.59 o
  -6   7  16       11.75        7.10      4.02 o
  -5   7  16        2.20        0.95      2.57 o
  -4   7  16       38.69       35.71      3.44 o
  -3   7  16       82.18       74.71      3.55 o
  -2   7  16       70.20       63.22      3.35 o
  -1   7  16       31.97       30.16      2.68 o
   0   7  16      256.82      258.63      5.12 o
   1   7  16       39.24       35.98      3.41 o
   2   7  16        0.69       -1.63      1.74 o
   3   7  16        9.60        7.04      2.90 o
   4   7  16      194.35      191.15      6.21 o
   5   7  16      327.01      336.32     10.25 o
  -5   8  16        5.02       -0.86      3.02 o
  -4   8  16       25.38       23.33      4.31 o
  -3   8  16        0.37        0.57      2.15 o
  -2   8  16      105.64       96.98      4.10 o
  -1   8  16      406.03      408.41      8.42 o
   0   8  16       98.03       90.29      4.48 o
   1   8  16       42.39       45.37      3.52 o
   2   8  16       25.21       21.76      2.86 o
   3   8  16        1.16        2.02      2.47 o
   4   8  16       48.52       36.74      3.88 o
  -4   9  16        5.41        2.98      3.46 o
  -3   9  16        1.50       -2.05      2.99 o
  -2   9  16       19.69       26.22      3.16 o
  -1   9  16        6.35        5.71      2.62 o
   0   9  16       39.82       43.40      4.18 o
   1   9  16       23.80       25.95      3.70 o
   2   9  16       23.02       27.25      3.70 o
   3   9  16        2.09        1.56      3.40 o
  -2  10  16       91.71       84.79     16.20 o
  -1  10  16        1.01       -0.81      3.29 o
   0  10  16        2.48        5.66      3.60 o
   1  10  16       19.59       20.71      4.29 o
  -7   0  17       70.89       84.48      8.72 o
  -5   0  17        3.33        2.83      2.71 o
  -3   0  17      421.82      395.83     25.02 o
  -1   0  17        1.78        2.88      2.59 o
   1   0  17      782.69      741.42     13.26 o
   3   0  17        8.66       10.50      1.42 o
   5   0  17      303.04      267.50     10.23 o
   7   0  17       47.72       54.83      5.47 o
  -8   1  17      222.41      248.25     10.74 o
  -7   1  17       16.76       11.83      3.99 o
  -6   1  17        4.51        3.11      3.13 o
  -5   1  17        6.45        5.55      2.54 o
  -4   1  17      229.96      244.14      6.51 o
  -3   1  17      555.65      574.48     11.27 o
  -2   1  17      101.77      107.99      3.53 o
  -1   1  17      138.07      127.69      3.42 o
   0   1  17      605.59      613.85      8.75 o
   1   1  17      298.42      321.46      5.15 o
   2   1  17      218.88      206.93      3.54 o
   3   1  17       36.24       44.94      1.56 o
   4   1  17       22.06       25.62      1.37 o
   5   1  17       58.78       61.16      3.77 o
   6   1  17       97.61      105.41      4.85 o
   7   1  17        5.44       12.76      2.85 o
  -8   2  17       30.95       31.45      5.23 o
  -7   2  17        1.50        5.02      3.62 o
  -6   2  17        3.35        3.17      3.34 o
  -5   2  17      138.84      137.89      5.65 o
  -4   2  17      356.21      357.46      8.30 o
  -3   2  17       27.11       26.95      2.40 o
  -2   2  17       25.36       26.10      1.95 o
  -1   2  17       80.58       77.97      2.76 o
   0   2  17        7.13        3.54      1.23 o
   1   2  17        1.61       -1.41      1.03 o
   2   2  17       24.13       19.51      1.31 o
   3   2  17       92.14       96.34      2.31 o
   4   2  17        2.38        0.83      1.24 o
   5   2  17       63.89       65.10      4.12 o
   6   2  17       10.14       10.38      2.58 o
   7   2  17       27.94       26.90      3.47 o
  -8   3  17        7.17       10.17      4.45 o
  -7   3  17      137.94      147.18      8.40 o
  -6   3  17       67.49       80.18     12.96 o
  -5   3  17       92.74       89.42      3.79 o
  -4   3  17      278.54      281.27      6.56 o
  -3   3  17      112.24      117.56      4.20 o
  -2   3  17       12.70       11.15      2.02 o
  -1   3  17       36.35       37.96      2.00 o
   0   3  17      798.54      772.03      9.89 o
   1   3  17      267.67      260.26      4.39 o
   2   3  17        0.32       -1.44      0.96 o
   3   3  17        2.65        0.92      1.11 o
   4   3  17       12.71       13.76      1.66 o
   5   3  17       29.57       28.31      2.10 o
   6   3  17       62.19       59.36      5.08 o
   7   3  17       43.63       54.12      4.03 o
  -7   4  17       24.14       22.68      4.54 o
  -6   4  17       39.22       36.67      9.13 o
  -5   4  17        0.01       -0.42      2.27 o
  -4   4  17       60.17       52.29      3.19 o
  -3   4  17        4.37        6.65      1.55 o
  -2   4  17       14.61       16.54      1.83 o
  -1   4  17       77.68       88.54      2.91 o
   0   4  17       15.64       14.89      1.62 o
   1   4  17      863.70      870.36     13.40 o
   2   4  17        0.25       -1.74      1.16 o
   3   4  17       63.79       70.30      2.35 o
   4   4  17        7.80        1.18      1.56 o
   5   4  17       47.60       44.77      2.61 o
   6   4  17        1.59        0.16      3.47 o
   7   4  17       12.85       14.51      3.13 o
  -7   5  17        0.12       -4.09      2.73 o
  -6   5  17        5.76        5.71      3.32 o
  -5   5  17        2.77        5.57      2.53 o
  -4   5  17      232.20      217.58      6.07 o
  -3   5  17       73.99       59.48      3.42 o
  -2   5  17        8.34        4.68      1.54 o
  -1   5  17      317.61      332.23      6.01 o
   0   5  17       18.07       15.63      1.73 o
   1   5  17      161.43      155.91      3.78 o
   2   5  17       32.95       31.02      2.70 o
   3   5  17      309.68      327.25      6.64 o
   4   5  17      176.33      183.42      5.00 o
   5   5  17        0.21       -0.48      1.89 o
   6   5  17        1.18        4.61      2.73 o
  -6   6  17       18.44       15.15      3.60 o
  -5   6  17        5.00        6.00      2.66 o
  -4   6  17        6.39        4.06      2.63 o
  -3   6  17      269.36      265.24      7.01 o
  -2   6  17       20.97       23.63      2.46 o
  -1   6  17        3.52        5.23      1.82 o
   0   6  17      111.43      121.51      3.45 o
   1   6  17        3.12       -2.15      1.44 o
   2   6  17      144.74      124.19      4.50 o
   3   6  17      685.25      696.86     13.60 o
   4   6  17       11.99       18.92      2.42 o
   5   6  17       24.80       25.65      2.85 o
   6   6  17        4.45        7.78      3.07 o
  -6   7  17       10.78       15.95      4.74 o
  -5   7  17       56.67       59.97      5.11 o
  -4   7  17      114.83      123.45      5.46 o
  -3   7  17        5.16        4.43      2.04 o
  -2   7  17        1.87       -0.27      1.76 o
  -1   7  17       69.06       63.32      3.35 o
   0   7  17        9.92        3.59      1.72 o
   1   7  17       15.34       16.16      2.08 o
   2   7  17       20.05       15.55      2.24 o
   3   7  17       44.79       44.92      3.33 o
   4   7  17        0.10       -0.62      2.00 o
   5   7  17      159.45      171.53      5.83 o
  -5   8  17        7.78        8.59      3.43 o
  -4   8  17        0.27        0.02      2.53 o
  -3   8  17        3.54        2.75      2.31 o
  -2   8  17        0.02       -2.14      1.86 o
  -1   8  17       11.56        6.03      2.34 o
   0   8  17       29.62       36.05      3.69 o
   1   8  17        0.90        0.74      2.26 o
   2   8  17       37.54       43.97      3.50 o
   3   8  17       13.58        8.01      2.82 o
   4   8  17       44.53       39.43      4.59 o
  -4   9  17        0.76       -0.35      3.37 o
  -3   9  17        4.24        1.27      3.16 o
  -2   9  17       97.05       90.63      6.29 o
  -1   9  17       26.98       27.51      4.40 o
   0   9  17       27.99       33.00      3.98 o
   1   9  17        3.38       -0.47      2.71 o
   2   9  17       11.96        6.09      3.39 o
   3   9  17       20.47       21.68      4.08 o
  -1  10  17       13.28       12.24      5.50 o
   0  10  17       70.79       76.55      6.20 o
  -8   0  18       52.80       51.73      8.37 o
  -6   0  18       28.88       18.74      5.81 o
  -4   0  18       13.73       12.16      3.36 o
  -2   0  18      288.26      309.97     10.67 o
   0   0  18       37.81       36.01      4.69 o
   2   0  18        5.24        7.20      1.85 o
   4   0  18      721.11      754.62     15.45 o
   6   0  18       23.24       28.91      4.55 o
  -8   1  18      107.46      122.70     12.25 o
  -7   1  18        4.25        6.57      3.80 o
  -6   1  18        5.61        6.86      3.47 o
  -5   1  18       47.62       57.91      3.59 o
  -4   1  18      218.84      212.51      6.24 o
  -3   1  18        5.94        7.81      2.27 o
  -2   1  18      587.63      564.42     11.20 o
  -1   1  18       61.91       55.38      2.57 o
   0   1  18      165.73      162.51      4.02 o
   1   1  18      982.16      949.26     12.30 o
   2   1  18        0.10        2.17      1.07 o
   3   1  18        9.06       11.26      1.26 o
   4   1  18      219.12      213.46      4.47 o
   5   1  18      553.39      579.78     12.13 o
   6   1  18        7.56        9.20      2.68 o
   7   1  18        0.39        0.08      2.49 o
  -8   2  18        0.05       -2.04      3.66 o
  -7   2  18      126.19      137.43      8.20 o
  -6   2  18       72.22       79.16      6.09 o
  -5   2  18       46.86       55.91      3.56 o
  -4   2  18      233.51      238.72      6.74 o
  -3   2  18       23.76       21.56      2.37 o
  -2   2  18       11.41        9.27      1.98 o
  -1   2  18     1705.01     1714.73     19.24 o
   0   2  18      110.53      111.38      3.14 o
   1   2  18        0.03       -1.15      1.15 o
   2   2  18        1.77        0.29      1.17 o
   3   2  18        2.16        3.41      1.43 o
   4   2  18        7.60        4.04      1.66 o
   5   2  18        0.10       -0.37      1.85 o
   6   2  18        7.47       10.10      3.18 o
   7   2  18        8.47       10.59      2.94 o
  -7   3  18       58.17       58.42      8.77 o
  -6   3  18      301.55      325.24     12.14 o
  -5   3  18       24.82       30.05      4.13 o
  -4   3  18       85.01       85.29      3.81 o
  -3   3  18       21.42       23.53      2.90 o
  -2   3  18      107.33      108.58      3.51 o
  -1   3  18       24.43       28.03      2.06 o
   0   3  18        2.88        1.50      1.43 o
   1   3  18      237.12      238.74      4.56 o
   2   3  18       59.06       51.04      2.06 o
   3   3  18       10.80       11.07      1.49 o
   4   3  18       27.90       27.54      2.25 o
   5   3  18        0.54       -1.04      1.86 o
   6   3  18        0.11       -0.30      2.40 o
  -7   4  18       11.04       11.61      5.24 o
  -6   4  18        1.91        5.36      2.95 o
  -5   4  18      193.03      184.00      9.65 o
  -4   4  18      405.12      398.75      8.49 o
  -3   4  18      309.98      298.45      6.05 o
  -2   4  18       14.01       15.07      1.87 o
  -1   4  18       28.24       30.18      2.11 o
   0   4  18      175.44      159.35      3.75 o
   1   4  18      288.09      293.73      5.99 o
   2   4  18      216.09      212.15      4.40 o
   3   4  18       20.78       20.72      2.02 o
   4   4  18       11.83        3.61      1.80 o
   5   4  18        1.65        0.85      1.81 o
   6   4  18       12.25       15.66      3.14 o
  -7   5  18        0.69        6.09      4.11 o
  -6   5  18        0.62       -2.28      2.83 o
  -5   5  18        7.15        5.08      2.63 o
  -4   5  18       17.75       15.52      2.53 o
  -3   5  18       10.45       12.43      2.40 o
  -2   5  18       30.67       22.15      2.39 o
  -1   5  18      177.70      180.19      4.33 o
   0   5  18      218.69      202.78      4.36 o
   1   5  18       16.57       18.10      1.88 o
   2   5  18       58.27       57.72      2.59 o
   3   5  18      113.00      115.17      4.95 o
   4   5  18       17.49       20.26      2.37 o
   5   5  18       21.00       29.45      2.79 o
   6   5  18        8.97       13.50      3.11 o
  -6   6  18        5.21        1.60      3.79 o
  -5   6  18        0.67        0.07      2.43 o
  -4   6  18       13.73        1.18      2.37 o
  -3   6  18       13.47       26.34      2.84 o
  -2   6  18      280.43      296.34      6.71 o
  -1   6  18      166.33      170.23      4.61 o
   0   6  18       27.72       24.13      2.04 o
   1   6  18       25.55       23.06      2.17 o
   2   6  18        0.03       -0.58      1.76 o
   3   6  18      268.94      261.71      6.82 o
   4   6  18      117.90      127.76      4.53 o
   5   6  18       24.27       19.27      3.36 o
  -5   7  18       27.55       33.43      8.85 o
  -4   7  18       22.48       25.36      3.08 o
  -3   7  18       10.84       11.56      2.27 o
  -2   7  18       14.80       12.96      2.39 o
  -1   7  18        4.47        1.59      2.72 o
   0   7  18        0.02       -0.95      1.72 o
   1   7  18        7.53        8.08      2.01 o
   2   7  18       13.05       15.09      2.32 o
   3   7  18       10.90       14.98      2.65 o
   4   7  18        2.36        3.99      2.48 o
  -4   8  18        0.14       -2.71      3.15 o
  -3   8  18       17.70       16.74      3.44 o
  -2   8  18        1.08        0.78      2.13 o
  -1   8  18       20.41       12.84      2.57 o
   0   8  18       12.97        4.93      2.54 o
   1   8  18      101.04      115.03      5.01 o
   2   8  18       60.76       50.40      4.18 o
   3   8  18        1.55        3.01      2.27 o
  -3   9  18       11.63       10.06      3.78 o
  -2   9  18       15.15       20.17      9.70 o
  -1   9  18       10.48       10.01      4.97 o
   0   9  18        2.62        1.21      3.22 o
   1   9  18        4.65        4.97      2.86 o
   2   9  18       34.11       31.16      4.71 o
  -7   0  19       16.92       16.27      6.32 o
  -5   0  19      273.20      258.47     20.27 o
  -3   0  19     1965.63     1963.13     43.66 o
  -1   0  19     1604.00     1563.13     29.15 o
   1   0  19       48.04       47.73      3.10 o
   3   0  19     1503.93     1454.64     23.32 o
   5   0  19      102.07      109.65      7.23 o
   7   0  19       80.64       86.53      6.97 o
  -7   1  19       14.36        8.34      4.09 o
  -6   1  19      122.00      128.02      8.82 o
  -5   1  19      162.86      183.64      6.27 o
  -4   1  19      288.99      285.31      7.57 o
  -3   1  19        0.20        0.85      2.24 o
  -2   1  19      157.45      164.38      5.55 o
  -1   1  19        4.74       -1.96      1.91 o
   0   1  19      261.79      248.38      4.73 o
   1   1  19       17.98       27.87      2.59 o
   2   1  19      210.13      218.83      3.82 o
   3   1  19      594.99      596.95      8.08 o
   4   1  19      144.89      150.44      4.77 o
   5   1  19       13.38       17.83      3.00 o
   6   1  19       59.98       52.99      3.97 o
  -7   2  19       14.24        9.50      4.17 o
  -6   2  19       25.56       32.23      5.04 o
  -5   2  19      187.40      199.39      7.53 o
  -4   2  19      197.36      204.21      6.49 o
  -3   2  19        9.89        9.34      2.19 o
  -2   2  19        0.01        0.69      1.80 o
  -1   2  19     1491.34     1501.03     18.52 o
   0   2  19       91.83       89.29      2.90 o
   1   2  19       12.05        8.64      1.52 o
   2   2  19       39.89       48.14      1.96 o
   3   2  19      353.03      367.18      5.91 o
   4   2  19      168.39      166.64      4.52 o
   5   2  19       50.37       55.78      3.43 o
   6   2  19       34.07       36.96      3.62 o
  -7   3  19       55.77       38.52      8.15 o
  -6   3  19       42.83       36.66      5.13 o
  -5   3  19       84.31       80.67      5.06 o
  -4   3  19      187.86      167.87      5.30 o
  -3   3  19        9.08       10.06      2.25 o
  -2   3  19       23.17       21.06      2.53 o
  -1   3  19       85.39       72.66      3.08 o
   0   3  19       56.52       60.61      2.77 o
   1   3  19       71.70       60.92      2.35 o
   2   3  19       37.65       38.31      2.11 o
   3   3  19      115.85      114.66      3.53 o
   4   3  19        0.85       -0.85      1.65 o
   5   3  19       29.42       41.88      3.66 o
   6   3  19       36.45       36.21      4.38 o
  -7   4  19       34.14       33.42      5.28 o
  -6   4  19        0.24        2.69      3.70 o
  -5   4  19       42.29       31.41      3.45 o
  -4   4  19        0.34       -1.09      1.99 o
  -3   4  19      164.66      160.25      4.42 o
  -2   4  19        3.60        2.86      1.66 o
  -1   4  19        3.15        4.10      1.71 o
   0   4  19      125.99      124.25      3.48 o
   1   4  19      281.62      281.94      5.26 o
   2   4  19      336.89      340.49      5.88 o
   3   4  19       18.17       22.99      2.13 o
   4   4  19        2.38        2.90      1.77 o
   5   4  19       28.24       36.79      5.10 o
   6   4  19        0.74        3.77      2.75 o
  -6   5  19        4.80        7.72      3.34 o
  -5   5  19        0.45       -0.93      3.14 o
  -4   5  19       20.16       15.83      2.96 o
  -3   5  19        3.28       -0.71      1.98 o
  -2   5  19        0.00       -2.17      1.60 o
  -1   5  19      134.45      138.55      3.93 o
   0   5  19       54.86       50.90      2.51 o
   1   5  19      150.08      136.48      3.98 o
   2   5  19       47.99       41.56      2.81 o
   3   5  19        1.85        3.45      1.82 o
   4   5  19        4.58       -0.67      1.84 o
   5   5  19        1.14        0.52      2.62 o
  -6   6  19       31.77       43.44      6.11 o
  -5   6  19        0.29        1.03      2.99 o
  -4   6  19       71.57       65.78      4.48 o
  -3   6  19        3.22        1.46      2.20 o
  -2   6  19       78.83       78.59      3.85 o
  -1   6  19      213.59      232.26      5.20 o
   0   6  19        4.75       -1.52      1.61 o
   1   6  19        4.06        3.62      1.75 o
   2   6  19        5.70        9.44      2.08 o
   3   6  19      172.10      193.71      6.97 o
   4   6  19       63.31       65.92      3.58 o
   5   6  19        0.25       -0.78      2.67 o
  -5   7  19        5.49       -0.54      3.82 o
  -4   7  19       24.95       23.10      3.41 o
  -3   7  19       22.23       22.47      3.02 o
  -2   7  19       69.30       68.74      3.69 o
  -1   7  19       18.50        8.21      2.33 o
   0   7  19      145.55      143.43      6.57 o
   1   7  19       78.01       73.85      3.53 o
   2   7  19        1.82        6.16      2.34 o
   3   7  19        6.12        3.06      2.20 o
   4   7  19       37.54       45.16      4.46 o
  -4   8  19       18.45       14.30      3.78 o
  -3   8  19        8.50        5.80      5.21 o
  -2   8  19        7.22        6.13      2.92 o
  -1   8  19        1.35       -3.76      2.51 o
   0   8  19        1.69        1.38      2.71 o
   1   8  19        0.03        3.88      2.72 o
   2   8  19        6.60        9.24      2.93 o
   3   8  19        4.91        6.53      2.82 o
  -2   9  19        0.00       -5.93      3.96 o
  -1   9  19        5.48        5.55      3.58 o
   0   9  19       46.41       53.17      5.46 o
   1   9  19       12.30       19.83      4.20 o
  -6   0  20       37.19       34.38      7.30 o
  -4   0  20      249.08      224.59      9.61 o
  -2   0  20     2629.45     2541.10     55.04 o
   0   0  20       71.74       66.65      6.98 o
   2   0  20      108.49      109.56      4.45 o
   4   0  20      185.70      151.22      5.69 o
   6   0  20        4.04        5.69      3.98 o
  -7   1  20       11.92       12.20      5.69 o
  -6   1  20       89.14       97.73      6.94 o
  -5   1  20      180.50      198.42      6.65 o
  -4   1  20       29.79       30.11      3.22 o
  -3   1  20      559.38      552.29     11.69 o
  -2   1  20        7.39        7.31      4.39 o
  -1   1  20       34.76       37.23      3.15 o
   0   1  20      132.06      138.47      3.82 o
   1   1  20      235.23      234.33      4.95 o
   2   1  20      253.66      226.50      4.21 o
   3   1  20       12.78       17.28      1.84 o
   4   1  20      291.79      294.73      7.36 o
   5   1  20      256.09      230.64     13.35 o
   6   1  20       15.12       17.04      3.13 o
  -7   2  20       58.45       64.42      6.36 o
  -6   2  20      160.87      157.00     11.07 o
  -5   2  20      509.93      532.12     13.75 o
  -4   2  20        3.11       -2.54      2.31 o
  -3   2  20      419.09      417.12      9.71 o
  -2   2  20       30.18       37.96      2.97 o
  -1   2  20      500.87      511.77      8.84 o
   0   2  20      729.39      697.87     12.96 o
   1   2  20      552.12      532.49      9.17 o
   2   2  20      226.81      209.82      4.16 o
   3   2  20       22.02       22.75      2.08 o
   4   2  20       21.19       21.20      2.25 o
   5   2  20       90.80       93.90      4.92 o
   6   2  20        0.19        4.21      2.81 o
  -7   3  20        0.02        0.92      3.93 o
  -6   3  20       32.64       32.66      9.34 o
  -5   3  20        5.66       -1.29      3.37 o
  -4   3  20        2.63        2.70      2.22 o
  -3   3  20      274.80      270.68      6.91 o
  -2   3  20      218.36      206.54      5.13 o
  -1   3  20      328.84      301.01      6.31 o
   0   3  20      122.99      118.01      4.70 o
   1   3  20      354.92      339.26      5.54 o
   2   3  20      248.15      249.24      4.89 o
   3   3  20        3.48        1.50      2.05 o
   4   3  20       10.47        8.35      1.95 o
   5   3  20        1.75        1.04      2.56 o
   6   3  20      107.47      102.80      5.41 o
  -6   4  20       86.78       75.25      6.66 o
  -5   4  20        0.02        2.10      2.48 o
  -4   4  20       31.92       27.56      2.95 o
  -3   4  20      160.82      165.31      5.65 o
  -2   4  20       45.58       47.79      2.77 o
  -1   4  20      129.78      108.83      3.92 o
   0   4  20       15.82       16.04      1.92 o
   1   4  20      469.23      476.60      7.37 o
   2   4  20       22.18       24.94      2.24 o
   3   4  20       49.42       49.71      3.00 o
   4   4  20       19.96       22.29      2.39 o
   5   4  20        0.00       -1.87      2.98 o
  -6   5  20        5.82        0.49      3.93 o
  -5   5  20       29.53       23.84      3.44 o
  -4   5  20       13.31       11.20      2.90 o
  -3   5  20        8.34        6.55      2.55 o
  -2   5  20       18.99       14.18      2.08 o
  -1   5  20        8.56       10.82      1.95 o
   0   5  20      446.72      460.16      7.87 o
   1   5  20       39.03       36.10      2.47 o
   2   5  20       83.93       82.25      3.60 o
   3   5  20      179.88      169.10      5.04 o
   4   5  20       45.98       44.78      3.06 o
   5   5  20        4.43        0.43      2.69 o
  -5   6  20        2.63        4.52      5.39 o
  -4   6  20        0.13        0.31      3.00 o
  -3   6  20        0.00       -3.02      2.01 o
  -2   6  20       19.79       22.96      3.09 o
  -1   6  20        3.21        2.37      2.00 o
   0   6  20        0.62       -2.42      1.72 o
   1   6  20       13.53       14.47      2.28 o
   2   6  20       21.04       20.21      2.75 o
   3   6  20        0.80       -1.09      2.10 o
   4   6  20       12.39       15.82      2.79 o
  -4   7  20       64.36       71.14      5.67 o
  -3   7  20        8.14        4.33      4.24 o
  -2   7  20        2.84        5.55      2.27 o
  -1   7  20        0.02       -4.07      2.71 o
   0   7  20        2.31       -0.34      2.21 o
   1   7  20       46.56       38.10      2.99 o
   2   7  20        0.61        1.06      2.17 o
   3   7  20       15.48       19.68      2.83 o
  -3   8  20       49.26       52.51      5.28 o
  -2   8  20       10.47        8.80      3.11 o
  -1   8  20        0.06        2.30      3.30 o
   0   8  20       14.04        6.02      5.35 o
   1   8  20        1.40       -2.34      2.65 o
   2   8  20        0.17       -3.68      2.46 o
  -7   0  21        6.63       -3.48      5.31 o
  -5   0  21      101.16       91.42      7.00 o
  -3   0  21      231.00      235.07     10.26 o
  -1   0  21        0.39        0.92      3.26 o
   1   0  21        0.10       -2.69      1.79 o
   3   0  21       78.73       71.52      4.45 o
   5   0  21        1.29        1.70      3.87 o
  -7   1  21        3.08        3.80      4.45 o
  -6   1  21        5.47        5.20      3.80 o
  -5   1  21      161.57      173.97     12.06 o
  -4   1  21      355.79      371.90      9.30 o
  -3   1  21      652.81      650.30     14.68 o
  -2   1  21       82.41       81.63      4.38 o
  -1   1  21      214.00      199.87      6.38 o
   0   1  21      100.11      104.55      3.72 o
   1   1  21        7.15       10.81      1.78 o
   2   1  21        9.32        4.40      1.62 o
   3   1  21      471.70      439.02      7.92 o
   4   1  21       43.56       46.19      3.86 o
   5   1  21       40.58       36.88      3.71 o
   6   1  21       17.65       17.01      3.36 o
  -7   2  21        0.63        3.38      4.09 o
  -6   2  21        0.02        1.31      8.37 o
  -5   2  21       96.67      109.31      6.05 o
  -4   2  21      413.90      422.74     10.06 o
  -3   2  21        6.90        3.03      2.56 o
  -2   2  21       79.78       66.06      3.62 o
  -1   2  21        0.86        6.12      2.06 o
   0   2  21      595.61      599.41      9.25 o
   1   2  21        4.35        6.40      1.90 o
   2   2  21        0.72        4.76      1.54 o
   3   2  21       58.54       52.56      3.37 o
   4   2  21      210.59      205.08      5.27 o
   5   2  21        9.32       11.22      3.01 o
   6   2  21        7.76       12.24      3.12 o
  -6   3  21       11.40       22.67      5.05 o
  -5   3  21       69.75       58.98      4.80 o
  -4   3  21        0.34       -0.75      2.22 o
  -3   3  21       81.12       77.26      3.93 o
  -2   3  21       86.50       73.74      3.32 o
  -1   3  21      291.26      288.80      6.32 o
   0   3  21        0.40        0.39      1.81 o
   1   3  21      499.18      470.70      7.35 o
   2   3  21      124.79      116.65      4.06 o
   3   3  21        2.95        5.73      1.93 o
   4   3  21        3.36        0.25      1.81 o
   5   3  21       45.23       45.66      5.79 o
  -6   4  21       92.20       96.58      7.43 o
  -5   4  21       29.35       32.31      4.04 o
  -4   4  21      159.95      155.24      5.79 o
  -3   4  21       20.16       14.37      2.14 o
  -2   4  21       45.20       38.12      2.70 o
  -1   4  21      478.86      471.55      8.61 o
   0   4  21      215.70      192.10      4.75 o
   1   4  21        4.74        6.90      1.85 o
   2   4  21       31.89       27.79      2.83 o
   3   4  21       62.74       60.69      3.30 o
   4   4  21        5.12        0.39      1.89 o
   5   4  21        2.88        4.57      2.90 o
  -5   5  21       10.67       10.58      4.47 o
  -4   5  21       28.99       29.40      3.63 o
  -3   5  21       11.07        8.38      2.49 o
  -2   5  21       43.08       46.60      3.77 o
  -1   5  21       66.05       71.04      3.11 o
   0   5  21        3.46        2.15      1.91 o
   1   5  21       28.86       38.95      2.82 o
   2   5  21        3.14        4.42      2.14 o
   3   5  21       12.44        8.53      2.27 o
   4   5  21        0.70       -1.85      1.91 o
  -5   6  21        1.61        1.05      3.88 o
  -4   6  21        1.22       11.17      3.61 o
  -3   6  21       65.32       81.07      5.10 o
  -2   6  21       82.06       82.10      3.92 o
  -1   6  21       33.86       29.14      4.42 o
   0   6  21        6.15        6.11      1.99 o
   1   6  21        0.89        0.22      1.83 o
   2   6  21        0.12       -2.50      1.98 o
   3   6  21       22.29       25.95      3.04 o
   4   6  21       40.44       45.94      3.65 o
  -4   7  21        0.04        2.92      3.35 o
  -3   7  21        1.10       -2.88      2.97 o
  -2   7  21       41.92       37.41      3.86 o
  -1   7  21        7.89        5.53      2.83 o
   0   7  21        0.47       -1.16      2.44 o
   1   7  21        7.73       10.81      2.54 o
   2   7  21        0.01        2.66      2.64 o
   3   7  21        6.02        2.45      2.82 o
  -2   8  21        2.08        3.61      6.81 o
  -1   8  21        5.00       14.10      4.11 o
   0   8  21       14.70       17.60      4.17 o
   1   8  21        3.65        1.47      4.41 o
  -6   0  22       25.82       17.28      6.76 o
  -4   0  22       10.85        4.02      8.83 o
  -2   0  22        0.54        2.15      3.41 o
   0   0  22      119.15      106.51      6.74 o
   2   0  22      275.37      272.57      9.53 o
   4   0  22      114.60      123.68      7.92 o
  -6   1  22       41.56       34.53      5.34 o
  -5   1  22       47.36       50.87      5.79 o
  -4   1  22        9.33       14.56      3.06 o
  -3   1  22        0.97        2.01      2.38 o
  -2   1  22      482.26      476.87     10.75 o
  -1   1  22       63.94       69.86      4.04 o
   0   1  22       15.37       14.62      2.34 o
   1   1  22        3.74        1.07      1.52 o
   2   1  22       44.69       41.72      2.49 o
   3   1  22      147.04      149.06      4.37 o
   4   1  22       72.56       83.06      3.81 o
   5   1  22       15.56       16.43      3.23 o
  -6   2  22       19.87       15.37      4.60 o
  -5   2  22       12.30        9.00      3.47 o
  -4   2  22       75.68       84.85      4.64 o
  -3   2  22       37.34       33.67      5.23 o
  -2   2  22        0.28       -2.28      2.28 o
  -1   2  22       59.53       64.71      3.24 o
   0   2  22       59.85       53.51      2.99 o
   1   2  22       71.88       75.42      3.43 o
   2   2  22       16.89       17.96      2.13 o
   3   2  22        5.88        5.38      1.64 o
   4   2  22       15.58       18.35      2.49 o
   5   2  22        9.77       13.81      3.30 o
  -6   3  22      182.55      180.93     11.08 o
  -5   3  22       50.83       43.30      5.49 o
  -4   3  22      223.80      213.79      7.16 o
  -3   3  22       20.71       13.63      2.60 o
  -2   3  22       41.01       38.58      2.73 o
  -1   3  22        8.86       12.22      2.16 o
   0   3  22       52.31       52.36      3.91 o
   1   3  22      170.89      145.24      4.21 o
   2   3  22       37.24       38.16      3.17 o
   3   3  22       10.25        8.48      2.15 o
   4   3  22       19.67       25.22      2.51 o
   5   3  22        1.16       -2.53      2.70 o
  -6   4  22      103.60      114.86     10.95 o
  -5   4  22       45.74       46.27      5.88 o
  -4   4  22        2.47        3.91      2.70 o
  -3   4  22       19.91       20.76      2.80 o
  -2   4  22        0.66       -0.07      1.75 o
  -1   4  22        4.15        4.69      2.23 o
   0   4  22       11.56       11.12      2.01 o
   1   4  22       16.92       15.89      2.10 o
   2   4  22        9.65        8.00      2.29 o
   3   4  22        1.58       -1.44      1.87 o
   4   4  22        1.09       -0.83      1.84 o
  -5   5  22        1.24       -0.58      3.87 o
  -4   5  22       36.34       45.73      4.72 o
  -3   5  22       12.35        8.79      2.69 o
  -2   5  22      145.09      151.02      5.59 o
  -1   5  22      128.69      134.21      5.01 o
   0   5  22       29.63       29.75      2.67 o
   1   5  22       46.07       42.39      3.08 o
   2   5  22       19.14       20.55      2.74 o
   3   5  22        2.47        0.88      2.02 o
   4   5  22       49.13       51.16      3.70 o
  -4   6  22       18.66       20.56      4.07 o
  -3   6  22       19.21       19.09      3.83 o
  -2   6  22       94.36      100.90      5.30 o
  -1   6  22       29.36       27.60      3.60 o
   0   6  22       23.20       23.04      2.58 o
   1   6  22        6.79        5.07      2.02 o
   2   6  22        0.00       -0.83      2.04 o
   3   6  22        0.20        2.26      2.20 o
  -3   7  22        3.95        1.07      3.31 o
  -2   7  22        4.60        5.87      3.39 o
  -1   7  22        0.03       -1.06      3.13 o
   0   7  22        2.65       -3.77      3.02 o
   1   7  22        2.93       -1.35      2.99 o
   2   7  22        6.91        7.64      2.93 o
  -5   0  23       59.78       45.29      7.84 o
  -3   0  23      114.84      105.83      7.20 o
  -1   0  23       42.84       32.78      4.60 o
   1   0  23      140.04      140.31      7.83 o
   3   0  23        2.12        3.46      2.46 o
   5   0  23       44.55       47.75      5.92 o
  -6   1  23        5.92        3.76      4.13 o
  -5   1  23       50.51       64.76      6.41 o
  -4   1  23      124.68      111.60      7.14 o
  -3   1  23       75.14       72.97      4.45 o
  -2   1  23       19.35       23.84      3.65 o
  -1   1  23      165.67      165.04      6.08 o
   0   1  23        5.09        5.24      2.09 o
   1   1  23        2.74       -2.55      1.70 o
   2   1  23       24.88       23.08      3.68 o
   3   1  23        2.96        6.77      1.86 o
   4   1  23        2.46        3.96      2.75 o
   5   1  23        0.09       -2.85      2.56 o
  -6   2  23        0.01       -3.50      5.26 o
  -5   2  23        9.44       12.83      4.30 o
  -4   2  23        1.24       -2.08      2.40 o
  -3   2  23       10.23        9.32      3.02 o
  -2   2  23       17.54       19.10      3.00 o
  -1   2  23        0.99        2.99      2.01 o
   0   2  23       45.16       52.47      3.53 o
   1   2  23      108.01      100.55      5.09 o
   2   2  23       17.53       13.89      2.27 o
   3   2  23       46.15       47.99      2.84 o
   4   2  23       12.80       15.92      3.20 o
   5   2  23        0.17       -3.40      2.55 o
  -5   3  23       38.60       29.42      5.27 o
  -4   3  23       16.06       16.36      3.17 o
  -3   3  23       17.99       14.71      2.26 o
  -2   3  23        0.37       -1.75      1.75 o
  -1   3  23       66.95       62.21      3.30 o
   0   3  23        1.39       -1.18      1.78 o
   1   3  23       55.45       53.62      2.88 o
   2   3  23       18.77       16.68      2.40 o
   3   3  23       84.01       76.87      3.69 o
   4   3  23        0.25        0.89      1.96 o
  -5   4  23        1.30        1.51      3.99 o
  -4   4  23       36.92       38.33      4.49 o
  -3   4  23        1.95        2.30      2.25 o
  -2   4  23       55.71       60.51      3.53 o
  -1   4  23      145.52      133.02      4.56 o
   0   4  23        0.21        3.33      1.87 o
   1   4  23        2.01        2.24      1.83 o
   2   4  23       45.61       45.07      3.37 o
   3   4  23        0.93        1.46      2.48 o
   4   4  23        9.39       13.38      2.83 o
  -4   5  23       42.19       37.46      4.67 o
  -3   5  23       61.60       79.80      4.93 o
  -2   5  23      107.79      113.41      5.94 o
  -1   5  23       59.79       60.06      3.85 o
   0   5  23        0.71        3.53      2.00 o
   1   5  23        7.36        9.80      2.75 o
   2   5  23        5.92        4.55      2.33 o
   3   5  23        8.37       11.90      2.48 o
  -3   6  23       10.93       11.01      3.80 o
  -2   6  23        0.01        0.36      2.57 o
  -1   6  23       13.35       19.67      4.05 o
   0   6  23       35.08       42.43      4.11 o
   1   6  23        0.16       -2.16      2.33 o
   2   6  23        0.02        0.76      2.54 o
  -2   7  23        4.65        6.30      3.67 o
  -1   7  23        3.58       -2.96      3.42 o
   0   7  23        0.00       -1.24      4.09 o
   1   7  23        0.05       -4.21      3.74 o
  -4   0  24       35.78       38.12      8.34 o
  -2   0  24       28.99       35.91      7.25 o
   0   0  24       12.59       13.55      3.17 o
   2   0  24        9.99        9.33      3.95 o
   4   0  24       38.83       32.83      7.36 o
  -5   1  24        8.58       12.74      4.53 o
  -4   1  24        7.55        6.75      2.82 o
  -3   1  24       26.77       27.86      3.45 o
  -2   1  24        2.33        1.24      2.24 o
  -1   1  24       17.55       18.96      3.08 o
   0   1  24        8.35       12.06      3.56 o
   1   1  24        5.64        0.90      2.47 o
   2   1  24        3.41        3.67      2.18 o
   3   1  24       61.15       66.48      3.27 o
   4   1  24        0.49       -1.00      2.64 o
  -5   2  24       35.00       26.85      5.38 o
  -4   2  24        8.73       10.81      3.08 o
  -3   2  24        1.75        1.80      2.58 o
  -2   2  24        3.40        2.87      2.19 o
  -1   2  24       34.46       31.69      2.95 o
   0   2  24        2.27       -0.19      2.02 o
   1   2  24       48.54       36.98      4.18 o
   2   2  24        9.86       11.86      2.51 o
   3   2  24       28.57       27.34      2.52 o
   4   2  24       19.07       17.43      3.42 o
  -5   3  24       15.59       15.43      4.79 o
  -4   3  24        6.57       -2.42      3.52 o
  -3   3  24        0.24        1.84      2.14 o
  -2   3  24        2.29        1.17      1.96 o
  -1   3  24       46.87       46.00      3.06 o
   0   3  24        0.50       -0.07      2.01 o
   1   3  24        3.93        4.40      2.16 o
   2   3  24       46.59       53.26      3.45 o
   3   3  24       40.74       40.24      3.01 o
   4   3  24       13.51       14.46      3.29 o
  -4   4  24        1.70       -0.69      4.84 o
  -3   4  24        5.38        1.25      2.66 o
  -2   4  24       71.54       87.39      4.23 o
  -1   4  24       49.30       48.69      3.19 o
   0   4  24        2.94       -0.33      1.85 o
   1   4  24        5.94       10.44      2.46 o
   2   4  24        5.84        7.93      2.46 o
   3   4  24        1.41       -2.46      2.02 o
  -4   5  24       62.31       65.87      7.05 o
  -3   5  24        3.46        9.15      3.13 o
  -2   5  24       70.32       93.38      5.24 o
  -1   5  24       13.29       18.24      3.90 o
   0   5  24        0.77        1.89      2.10 o
   1   5  24        5.25        0.01      3.16 o
   2   5  24        6.00        7.53      2.91 o
  -2   6  24       49.75       47.05      7.77 o
  -1   6  24       59.15       68.15      6.08 o
   0   6  24        0.23       -0.48      6.16 o
   1   6  24        1.42        2.37      3.06 o
  -5   0  25       26.08       19.84      7.24 o
  -3   0  25        0.12        3.09      3.62 o
  -1   0  25       48.78       55.96      6.59 o
   1   0  25        5.00        3.25      3.50 o
   3   0  25       70.53       56.09      4.49 o
  -5   1  25        0.80       -0.13      4.25 o
  -4   1  25        0.45       -0.93      2.60 o
  -3   1  25        0.00        0.60      2.59 o
  -2   1  25       31.83       28.29      4.47 o
  -1   1  25       23.56       22.45      2.79 o
   0   1  25        3.20        1.28      2.27 o
   1   1  25       13.17       15.87      3.07 o
   2   1  25        6.75        3.10      2.16 o
   3   1  25        2.90        5.02      1.99 o
   4   1  25        0.10       -3.88      2.58 o
  -5   2  25        4.01        8.53      4.08 o
  -4   2  25        4.46        9.36      3.59 o
  -3   2  25        2.32       -1.39      2.47 o
  -2   2  25        7.19       10.36      2.51 o
  -1   2  25        0.20        0.98      2.08 o
   0   2  25       24.85       29.29      3.46 o
   1   2  25        1.88        2.85      2.54 o
   2   2  25       21.03       27.25      3.06 o
   3   2  25       64.98       76.73      4.17 o
  -4   3  25        5.03        1.19      3.24 o
  -3   3  25        3.36        1.93      2.28 o
  -2   3  25        0.00       -2.52      2.54 o
  -1   3  25       13.31       15.73      2.53 o
   0   3  25        4.09        6.87      2.43 o
   1   3  25        0.50       -0.23      2.21 o
   2   3  25       44.94       49.36      3.37 o
   3   3  25        3.75        3.07      2.19 o
  -4   4  25       37.09       36.83      4.83 o
  -3   4  25        3.62        3.27      2.90 o
  -2   4  25       61.63       62.47      4.60 o
  -1   4  25       22.69       38.24      3.69 o
   0   4  25       16.83       24.96      3.00 o
   1   4  25        1.40        1.12      2.51 o
   2   4  25        1.66        0.88      2.10 o
  -3   5  25       58.01       63.63      5.54 o
  -2   5  25        0.65       -0.46      3.29 o
  -1   5  25        1.42        4.38      4.75 o
   0   5  25       26.06       32.77      4.26 o
   1   5  25        0.40       -0.13      2.92 o
  -4   0  26        0.52       -1.81      3.76 o
  -2   0  26        0.47       -2.32      3.31 o
   0   0  26        1.77        1.93      3.65 o
   2   0  26      108.54      120.20      6.29 o
  -4   1  26       12.49       14.91      4.25 o
  -3   1  26        6.14        8.19      2.99 o
  -2   1  26        8.69       12.70      3.12 o
  -1   1  26        0.85       -2.24      1.99 o
   0   1  26        0.23        3.21      2.96 o
   1   1  26        0.39        1.82      2.63 o
   2   1  26       24.71       32.14      3.29 o
   3   1  26       47.33       47.24      3.59 o
  -4   2  26        0.01       -4.48      2.99 o
  -3   2  26        0.55       -1.61      2.57 o
  -2   2  26       11.14        8.57      2.59 o
  -1   2  26        6.08        4.14      2.63 o
   0   2  26        7.43        9.75      3.44 o
   1   2  26        3.58        4.54      2.39 o
   2   2  26        9.34        6.98      2.56 o
  -3   3  26        0.14        1.79      2.86 o
  -2   3  26        8.69        8.91      3.86 o
  -1   3  26        0.85       -0.08      3.31 o
   0   3  26        4.16        4.46      3.22 o
   1   3  26        2.14        4.24      2.77 o
   2   3  26       21.99       34.03      3.15 o
  -2   4  26       24.24       27.54      5.02 o
  -1   4  26       28.01       36.09      3.78 o
   0   4  26        0.52        1.53      2.96 o
   1   4  26        0.01       -2.71      2.91 o
  -3   0  27       27.32       20.27      6.52 o
  -1   0  27       10.63       10.55      6.13 o
   1   0  27       13.83       20.34      5.05 o
  -3   1  27        0.76       -1.07      2.60 o
  -2   1  27        9.04        6.72      3.07 o
  -1   1  27        0.33       -0.67      2.55 o
   0   1  27       37.18       47.37      4.23 o
   1   1  27        3.16        5.40      3.17 o
   2   1  27        0.65        2.19      2.48 o
  -3   2  27        2.25        2.28      2.98 o
  -2   2  27        0.00        0.81      2.40 o
  -1   2  27        0.42       -3.57      2.38 o
   0   2  27        2.48       -3.86      2.96 o
   1   2  27       33.72       50.80      4.44 o
  -2   3  27        2.79        1.43      2.85 o
  -1   3  27        0.00       -1.60      2.48 o
   0   3  27        0.28       -1.96      3.22 o
   0   0  28        9.80       12.30      4.74 o
  -1   1  28        3.16        6.48      3.42 o
   0   1  28       13.33       14.02      3.40 o
 
